# Supplementary material for: An agent-based model of the effects of limited vaccination on novel respiratory infections
Source: J Clin Epidemiol. Author manuscript; Available in PMC 2026 Jun 26. (PMC13308560; doi:10.1016/j.jclinepi.2026.112171)
Supplement: supplementary spreadsheet [file NIHMS2184475-supplement-supplementary_spreadsheet.xlsx]

## Sheet: Limited Vaccination Infections 
Sheet 1. Total infections by vaccination strategy, with varied vaccine uptake, varied ~R0 and varied vaccine effectiveness (VE). Data is mean (standard deviation) of 100 simulations.
				Vaccination Strategy
Vaccine Limit	~R0	VE	Age Group	No Vaccine	5 to 17 Only	18 to 49 Only	50 to 64 Only	65+ Only	Random Allocation
50000	1.27	40	0 to 4	19344 (331.16)	19006 (201.46)	19267 (379.56)	19376 (377.83)	19385 (329.55)	19193 (333.96)
			5 to 17	134382 (3228.88)	132180 (2194.19)	134951 (3630.18)	135211 (3623.65)	135039 (3375.97)	134776 (3531.13)
			18 to 49	129438 (1363.30)	121624 (2627.08)	122999 (1352.99)	127407 (1643.55)	128689 (1621.48)	125352 (1780)
			50 to 64	37365 (864.54)	34014 (1241.51)	35573 (946.24)	34267 (774.43)	36831 (983.39)	35380 (1086.17)
			65+	9049 (310.09)	8074 (377.06)	8544 (335.78)	8533 (311.45)	8336 (261.75)	8454 (337.31)
			All ages	329578 (2715.19)	314898 (3211.96)	321333 (2763.46)	324793 (2760.74)	328279 (2166.64)	323155 (2359.03)
		60	0 to 4	19344 (331.16)	17705 (1673.12)	19135 (369.31)	19330 (326.68)	19389 (364.51)	18876 (334.11)
			5 to 17	134382 (3228.88)	121324 (11161.81)	134362 (3708.39)	134757 (3436.30)	135012 (3429.30)	133397 (3308.25)
			18 to 49	129438 (1363.30)	110881 (10400.64)	117996 (1050.16)	126361 (1503.70)	128779 (1545.35)	121849 (1510.93)
			50 to 64	37365 (864.54)	30376 (2940.40)	34453 (747.63)	31916 (609.60)	36586 (929.28)	33990 (907.53)
			65+	9049 (310.09)	7118 (713.22)	8257 (259.27)	8268 (268.71)	7773 (230.86)	8071 (288.13)
			All ages	329578 (2715.19)	287404 (26211.24)	314204 (3110.62)	320632 (2693.31)	327538 (2456.53)	316183 (2497.85)
		80	0 to 4	19344 (331.16)	15898 (1305.23)	19033 (357.82)	19272 (317.99)	19351 (344.45)	18501 (288.62)
			5 to 17	134382 (3228.88)	105317 (7688.14)	134231 (3355.78)	134447 (3401.51)	134721 (3408.44)	131398 (3087.85)
			18 to 49	129438 (1363.30)	96825 (8385.05)	112984 (1118.54)	125079 (1350.85)	128567 (1671.37)	118175 (1583.55)
			50 to 64	37365 (864.54)	25791 (2354.72)	33321 (803.04)	29512 (469.24)	36413 (986.79)	32465 (879.80)
			65+	9049 (310.09)	5959 (561.93)	7976 (284.74)	7928 (240.22)	7226 (190.04)	7662 (288.09)
			All ages	329578 (2715.19)	249790 (19958.22)	307545 (2614.13)	316238 (2814.52)	326279 (2414.46)	308200 (2342.32)
	1.31	40	0 to 4	21582 (334.62)	21471 (371.45)	21458 (354.06)	21612 (350.11)	21606 (360.82)	21318 (392.25)
			5 to 17	139252 (2617)	137599 (3866.53)	139384 (2913.13)	139803 (2921.88)	139493 (2692.21)	138891 (3583.39)
			18 to 49	162143 (1710.67)	156108 (1795.24)	154450 (1467.28)	159861 (1598.61)	161909 (1829.57)	157519 (1590.94)
			50 to 64	51987 (1190.75)	48950 (1272.70)	49937 (1093.62)	47712 (839.73)	51522 (1272.59)	49616 (1195.75)
			65+	13506 (443.52)	12503 (453.86)	12895 (413.93)	12798 (401.86)	12448 (359.75)	12741 (473.97)
			All ages	395499 (2804.46)	376631 (2222.12)	378125 (2949.38)	381787 (2481.62)	386978 (2863.64)	380084 (2508.55)
		60	0 to 4	21582 (334.62)	20835 (256.27)	21304 (394.12)	21502 (359.08)	21583 (312.95)	20983 (419.66)
			5 to 17	139252 (2617)	131793 (3097.14)	139065 (3393.19)	139339 (2898.25)	139463 (2649.80)	137506 (3162.64)
			18 to 49	162143 (1710.67)	148846 (3096)	147987 (1361.48)	157979 (1548.19)	161612 (1810.05)	153731 (1429.70)
			50 to 64	51987 (1190.75)	45921 (1657.75)	48330 (1039.10)	44131 (706.10)	51119 (1155.29)	47844 (1019.08)
			65+	13506 (443.52)	11625 (530.10)	12438 (394.28)	12260 (351.86)	11562 (287.89)	12222 (384.99)
			All ages	395499 (2804.46)	359020 (3697.91)	369125 (3174.47)	375210 (2476.39)	385339 (2890.04)	372285 (2829.37)
		80	0 to 4	21582 (334.62)	19650 (394.96)	21135 (363.52)	21453 (319.65)	21607 (369.48)	20590 (335.62)
			5 to 17	139252 (2617)	120936 (2152.66)	138732 (3371.19)	138992 (2821.54)	139562 (2777.28)	135513 (3116.80)
			18 to 49	162143 (1710.67)	137777 (4601.75)	141164 (1171.66)	156393 (1313.70)	161426 (1743.40)	149258 (1343.32)
			50 to 64	51987 (1190.75)	41728 (2023.81)	46588 (950.40)	40828 (530.76)	50781 (1127.34)	45913 (913.67)
			65+	13506 (443.52)	10386 (586.81)	11921 (362.40)	11805 (286.86)	10724 (239.15)	11662 (324.20)
			All ages	395499 (2804.46)	330478 (7931.47)	359540 (2840.37)	369471 (2623.24)	384100 (2803.93)	362936 (2322.79)
	1.46	40	0 to 4	24174 (314.96)	23603 (295.04)	24022 (331.50)	24073 (337.02)	24217 (355.99)	23707 (298.71)
			5 to 17	146362 (1829.89)	140806 (2872.44)	146290 (1872.51)	146147 (1782.99)	146648 (2126.40)	144854 (1897.59)
			18 to 49	196908 (2831.08)	189873 (1803.79)	187918 (2442.93)	193869 (2539.68)	196500 (2888.55)	190924 (2367.46)
			50 to 64	68747 (1472.80)	65415 (1327.92)	66421 (1560.89)	62934 (1101.35)	68023 (1557.73)	65672 (1385.68)
			65+	19047 (547.72)	17878 (557.79)	18317 (576.99)	18067 (437.22)	17465 (440.12)	17960 (508.27)
			All ages	455237 (6177.68)	437575 (2406.66)	442967 (5802.87)	445091 (5341.09)	452855 (6566.40)	443117 (4962.91)
		60	0 to 4	24174 (314.96)	23158 (345.05)	23764 (339.83)	24019 (307.44)	24190 (355.59)	23319 (317.14)
			5 to 17	146362 (1829.89)	135507 (3509.63)	145623 (1951.35)	145898 (1707.01)	146377 (1961.45)	143267 (1991.41)
			18 to 49	196908 (2831.08)	184514 (1642.17)	179995 (2339.93)	191390 (2277.54)	196072 (2882.26)	186298 (2161.06)
			50 to 64	68747 (1472.80)	62930 (1302.65)	64413 (1333.35)	58264 (908.92)	67520 (1471.94)	63354 (1210.06)
			65+	19047 (547.72)	17100 (504.45)	17731 (473.42)	17254 (424.45)	16207 (367.90)	17218 (470.05)
			All ages	455237 (6177.68)	423209 (2158.37)	431526 (5825.60)	436826 (4805.09)	450367 (6305.14)	433455 (4464.59)
		80	0 to 4	24174 (314.96)	22296 (285.39)	23591 (363.30)	23956 (342.57)	24183 (365.16)	22904 (267.98)
			5 to 17	146362 (1829.89)	126642 (3001.42)	145273 (1917.60)	145816 (1939.35)	146523 (1860.84)	141052 (1847.78)
			18 to 49	196908 (2831.08)	175457 (1859.84)	171826 (2061.91)	189229 (2592.44)	195940 (2743.16)	181363 (1868.04)
			50 to 64	68747 (1472.80)	59186 (1296.17)	62284 (1270.59)	53746 (849.19)	67007 (1413.85)	61027 (1171.72)
			65+	19047 (547.72)	15922 (482.44)	17120 (458.82)	16552 (418.77)	14982 (293.65)	16503 (417.53)
			All ages	455237 (6177.68)	399503 (1877.66)	420095 (5377.22)	429298 (5537.94)	448635 (6056.57)	422848 (3678.78)
	1.5	40	0 to 4	27012 (503.18)	26020 (288.82)	26843 (507.33)	27057 (454.56)	27055 (495.11)	26471 (463.24)
			5 to 17	154870 (2851.67)	145877 (1881.81)	155052 (2899.47)	155264 (2748.17)	155326 (2920.13)	153021 (2769.68)
			18 to 49	230439 (3047.15)	223363 (2345.31)	220738 (3090.33)	227577 (2935.74)	230285 (3039.76)	224665 (2943.11)
			50 to 64	85709 (1466.39)	82619 (1495.40)	83290 (1657.47)	78827 (1158.76)	84962 (1384.88)	82650 (1396.79)
			65+	25151 (577.62)	24014 (612.36)	24311 (627.22)	23985 (546.86)	23041 (412.43)	23995 (583.08)
			All ages	532727 (8349.84)	501893 (4667.60)	510232 (8469.85)	512710 (7588.11)	520669 (7966.24)	510802 (7866.35)
		60	0 to 4	27012 (503.18)	25304 (235.33)	26697 (515.25)	26934 (503.67)	27059 (538.47)	26085 (391.27)
			5 to 17	154870 (2851.67)	138707 (2094.48)	154910 (2974.27)	154987 (2820.76)	155358 (3029.48)	151458 (2468.77)
			18 to 49	230439 (3047.15)	218119 (1941.26)	212505 (2677.56)	224884 (2901)	229993 (3173.90)	219553 (2876.14)
			50 to 64	85709 (1466.39)	80437 (1375.47)	81341 (1504.81)	73280 (981.95)	84343 (1425.40)	79854 (1437.37)
			65+	25151 (577.62)	23264 (565.32)	23768 (582.32)	22993 (446.06)	21362 (373.83)	23029 (536.58)
			All ages	532727 (8349.84)	485831 (2914.99)	499221 (7987.54)	503078 (7344.94)	518115 (8289.84)	499979 (7199.70)
		80	0 to 4	27012 (503.18)	24494 (264.54)	26416 (451.71)	26917 (484.51)	27100 (514.90)	25569 (424.45)
			5 to 17	154870 (2851.67)	129633 (1957.46)	154271 (2900.29)	155003 (2898.56)	155445 (3062.27)	149009 (2443.75)
			18 to 49	230439 (3047.15)	210463 (1557.43)	203064 (2457.07)	222188 (2844.01)	229752 (3285.45)	214278 (2892.75)
			50 to 64	85709 (1466.39)	77138 (1226.49)	78891 (1451.59)	67387 (916.46)	83746 (1465.56)	77341 (1392.14)
			65+	25151 (577.62)	22156 (527.31)	22968 (542.04)	21996 (483.91)	19726 (323.51)	22196 (479.43)
			All ages	532727 (8349.84)	463883 (1855.53)	485611 (7478.41)	493492 (7254.33)	515769 (8458.61)	488393 (7228.22)
	1.64	40	0 to 4	29937 (406.04)	28751 (399.64)	29690 (430.50)	29886 (433.35)	29864 (483.80)	29288 (477.39)
			5 to 17	163534 (2344.54)	153351 (2254.26)	163244 (2350.71)	163541 (2469.47)	163333 (2662.33)	161251 (2773.52)
			18 to 49	262266 (2153.86)	255736 (2659.65)	251559 (2087.94)	258923 (2278.52)	261233 (2560.08)	255826 (2532.68)
			50 to 64	102346 (1092.50)	99802 (1397.23)	99902 (1128.89)	94479 (888.10)	101273 (1265.91)	98937 (1216.93)
			65+	31663 (433.11)	30748 (599.59)	30800 (446.60)	30295 (454.43)	28900 (393.04)	30338 (515.75)
			All ages	589746 (6527.21)	568387 (7048)	575195 (6154.59)	577124 (6175.23)	584602 (7132.14)	575640 (7195.50)
		60	0 to 4	29937 (406.04)	28082 (263.97)	29472 (506.92)	29772 (443.60)	29855 (474.69)	28849 (470.24)
			5 to 17	163534 (2344.54)	146809 (1233.20)	162908 (2769.44)	163342 (2580.80)	163308 (2580.27)	159720 (2667.32)
			18 to 49	262266 (2153.86)	251879 (2140.97)	242711 (2281.48)	256014 (2380.93)	260956 (2322.51)	250894 (2734.74)
			50 to 64	102346 (1092.50)	98371 (1200.13)	97757 (1192.64)	87976 (862.16)	100533 (1115.92)	96266 (1289.96)
			65+	31663 (433.11)	30219 (559.05)	30138 (521.39)	29106 (430.77)	26846 (335.57)	29279 (518.24)
			All ages	589746 (6527.21)	555361 (4887.18)	562987 (6981.04)	566210 (6398.17)	581497 (6570.92)	565008 (7458.11)
		80	0 to 4	29937 (406.04)	26708 (184.29)	29237 (491.18)	29737 (434.16)	29844 (432.74)	28308 (461.42)
			5 to 17	163534 (2344.54)	132963 (1436)	162722 (2733.73)	163128 (2446.92)	163345 (2401.17)	157200 (2656.68)
			18 to 49	262266 (2153.86)	243160 (1653.49)	232827 (2025.59)	252982 (2226.24)	260584 (2293.14)	245138 (2549.44)
			50 to 64	102346 (1092.50)	94717 (1183.96)	95400 (1154.34)	81144 (657.27)	99739 (1067.21)	93368 (1195.11)
			65+	31663 (433.11)	28874 (563.04)	29302 (471.76)	27899 (373.85)	24707 (276.72)	28226 (502.42)
			All ages	589746 (6527.21)	526421 (2790.03)	549487 (6593.84)	554890 (5826.35)	578220 (6244.78)	552240 (7123.90)
	1.79	40	0 to 4	32306 (251.99)	31392 (417.51)	32079 (275.88)	32222 (315.78)	32271 (335.62)	31775 (314.57)
			5 to 17	169001 (1308.48)	160697 (2249.76)	168772 (1333.30)	168793 (1502.26)	168835 (1603.93)	167428 (1724.51)
			18 to 49	288991 (1237.44)	284582 (2077.45)	278333 (1169)	285502 (1541.71)	288285 (1614.40)	283111 (1528.80)
			50 to 64	117221 (736.59)	115585 (1017.15)	114912 (723.95)	108592 (629.83)	116202 (825.03)	113892 (740.30)
			65+	38156 (379.39)	37515 (495.20)	37276 (398.85)	36574 (384.03)	34855 (341.58)	36661 (403.27)
			All ages	660231 (3957.07)	629773 (6045.82)	631372 (3409.41)	631684 (3979.61)	640448 (4291)	632867 (4366.78)
		60	0 to 4	32306 (251.99)	30437 (350.03)	31851 (251.62)	32146 (305.39)	32247 (319.25)	31331 (372.84)
			5 to 17	169001 (1308.48)	151516 (1681.83)	168603 (1365.68)	168659 (1534.80)	168782 (1704.70)	165953 (2024.63)
			18 to 49	288991 (1237.44)	279981 (1903.87)	269108 (1103.34)	282631 (1526.21)	287653 (1553.33)	278398 (1726.07)
			50 to 64	117221 (736.59)	113803 (933.18)	112784 (710.54)	101517 (588.80)	115172 (702.55)	111335 (812.75)
			65+	38156 (379.39)	36821 (463.94)	36509 (361.44)	35279 (363.37)	32279 (264.69)	35633 (427.60)
			All ages	660231 (3957.07)	612558 (5084.23)	618855 (3341.82)	620232 (3907.46)	636133 (4198.48)	622651 (5043.47)
		80	0 to 4	32306 (251.99)	29113 (253.28)	31603 (303.39)	32089 (295.22)	32253 (306.40)	30797 (351.09)
			5 to 17	169001 (1308.48)	138103 (980.53)	168230 (1514.07)	168536 (1634.80)	168830 (1688.30)	163687 (1833.29)
			18 to 49	288991 (1237.44)	273092 (1966.26)	258497 (1266.64)	279502 (1397.51)	287340 (1494.17)	272679 (1554.27)
			50 to 64	117221 (736.59)	111259 (1157.09)	110350 (794.52)	93785 (515.82)	114258 (742.68)	108239 (736.03)
			65+	38156 (379.39)	35850 (527)	35641 (367.10)	33818 (324.65)	29676 (252.25)	34416 (316.63)
			All ages	660231 (3957.07)	587416 (4346.88)	604321 (3867.65)	607730 (3767.93)	632357 (4173.56)	609819 (4451.68)
	1.84	40	0 to 4	34328 (174.09)	33677 (313.20)	34065 (180.54)	34224 (188.23)	34289 (222.88)	33793 (199.38)
			5 to 17	172441 (547.45)	166137 (1611.53)	172077 (877.59)	172217 (792.20)	172303 (913.21)	171186 (873.05)
			18 to 49	312176 (732.72)	309193 (1545.96)	301310 (813.54)	308651 (925.95)	311244 (995.98)	306532 (980.90)
			50 to 64	130561 (436.19)	129429 (776.57)	128298 (538.85)	121474 (473.75)	129285 (620.57)	127376 (573.19)
			65+	44556 (345.56)	44041 (422.79)	43644 (353.52)	42767 (320.75)	40540 (279.73)	42948 (343.58)
			All ages	694061 (1817.78)	682477 (4299.61)	679395 (2174.06)	679332 (2241.80)	687662 (2544.35)	681835 (2522.79)
		60	0 to 4	34328 (174.09)	32840 (341.54)	33862 (237.03)	34199 (191.51)	34309 (223.01)	33429 (220.63)
			5 to 17	172441 (547.45)	157923 (1847.70)	171942 (1083.23)	172143 (912.36)	172293 (982.07)	170008 (1020.05)
			18 to 49	312176 (732.72)	305488 (1771.83)	291924 (1021.73)	305980 (795.55)	310854 (994.73)	301760 (995.81)
			50 to 64	130561 (436.19)	128165 (884.34)	126316 (732.63)	114020 (364.86)	128408 (590.68)	124651 (623.25)
			65+	44556 (345.56)	43509 (478.60)	42828 (372.60)	41385 (347.63)	37681 (278.84)	41791 (367.76)
			All ages	694061 (1817.78)	667925 (5076.23)	666872 (3000.92)	667727 (2069.95)	683545 (2597.47)	671638 (2820.88)
		80	0 to 4	34328 (174.09)	31587 (337.98)	33574 (231.66)	34114 (191.04)	34276 (198.80)	32859 (210.30)
			5 to 17	172441 (547.45)	144309 (1572.97)	171754 (1030.52)	172164 (688.66)	172294 (878.70)	167866 (1007.20)
			18 to 49	312176 (732.72)	299927 (1769.57)	280881 (870.73)	302979 (818.04)	310280 (992.90)	296172 (977.37)
			50 to 64	130561 (436.19)	126290 (947.17)	123956 (582.59)	105592 (380.13)	127317 (636.59)	121510 (558.95)
			65+	44556 (345.56)	42803 (466.55)	41906 (377.15)	39800 (322.38)	34638 (242.47)	40491 (327.98)
			All ages	694061 (1817.78)	644916 (4901.36)	652070 (2543.07)	654649 (1767.55)	678804 (2511.57)	658898 (2635.59)
	1.93	40	0 to 4	36049 (162.80)	35608 (188.72)	35827 (164.80)	36002 (144.01)	36072 (133.47)	35599 (178)
			5 to 17	174473 (483.05)	169966 (917.82)	174321 (522.96)	174430 (401.19)	174546 (314.18)	173663 (590.45)
			18 to 49	331884 (835.86)	330269 (858.70)	321401 (739.22)	328783 (624.69)	331283 (629.44)	326757 (686.19)
			50 to 64	142377 (481.53)	141788 (567.15)	140300 (519.11)	133132 (439.34)	141191 (423.57)	139300 (403.97)
			65+	50664 (373.73)	50342 (387.63)	49744 (388)	48921 (357.12)	46297 (305.56)	49115 (329.07)
			All ages	735446 (2028.82)	727972 (2475.10)	721593 (1803.98)	721267 (1370.41)	729390 (1094.09)	724434 (1593.75)
		60	0 to 4	36049 (162.80)	34979 (265.84)	35586 (156.58)	35908 (147.22)	36026 (147.71)	35226 (190.22)
			5 to 17	174473 (483.05)	163165 (1468.48)	174216 (627.18)	174366 (488.22)	174504 (331.56)	172609 (724.96)
			18 to 49	331884 (835.86)	327746 (1179.89)	312105 (686.63)	326213 (717.67)	330802 (661.60)	322336 (773.61)
			50 to 64	142377 (481.53)	140899 (704.50)	138530 (554.12)	125263 (413.37)	140140 (504.50)	136704 (533.15)
			65+	50664 (373.73)	49971 (409.76)	49040 (318.76)	47427 (327.25)	42922 (278.99)	47872 (373.40)
			All ages	735446 (2028.82)	716760 (3655.48)	709476 (1702.74)	709176 (1489.27)	724394 (1376.35)	714746 (2072.76)
		80	0 to 4	36049 (162.80)	33837 (257.16)	35355 (134.35)	35869 (136.30)	36027 (118.89)	34672 (194.16)
			5 to 17	174473 (483.05)	150187 (1381.72)	174063 (452.56)	174371 (313.87)	174513 (331.57)	170613 (801.88)
			18 to 49	331884 (835.86)	323047 (1324.49)	300715 (661.57)	323100 (710.82)	330169 (693.35)	316602 (949.81)
			50 to 64	142377 (481.53)	139441 (711.15)	136228 (476.80)	116142 (441.34)	138977 (500.32)	133436 (547.09)
			65+	50664 (373.73)	49477 (440.35)	48111 (307.91)	45756 (320.29)	39419 (240.46)	46397 (324.78)
			All ages	735446 (2028.82)	695989 (3827.94)	694473 (1458.39)	695239 (1460)	719104 (1438.21)	701720 (2385.85)
	2.07	40	0 to 4	37625 (141.40)	37325 (130.64)	37375 (130.81)	37562 (120.20)	37635 (139.25)	37211 (130.24)
			5 to 17	176047 (144.30)	172476 (431.19)	175936 (175.94)	176011 (228.81)	176043 (158.44)	175416 (175.42)
			18 to 49	349300 (538.10)	348311 (696.62)	339094 (678.19)	346477 (554.36)	348671 (662.47)	344570 (585.77)
			50 to 64	152921 (380.52)	152647 (503.74)	151178 (438.42)	143539 (473.68)	151685 (424.72)	149976 (404.94)
			65+	56632 (374.19)	56494 (389.81)	55866 (318.44)	54818 (356.32)	51675 (351.39)	54963 (324.28)
			All ages	772525 (1064.43)	767254 (1457.78)	759449 (1215.12)	758407 (1213.45)	765710 (1225.14)	762136 (1066.99)
		60	0 to 4	37625 (141.40)	36828 (191.51)	37189 (130.16)	37502 (135.01)	37596 (139.11)	36827 (136.26)
			5 to 17	176047 (144.30)	166740 (917.07)	175813 (175.81)	175976 (175.98)	176033 (140.83)	174511 (191.96)
			18 to 49	349300 (538.10)	346516 (796.99)	329894 (791.75)	344093 (584.96)	348239 (592.01)	340109 (578.19)
			50 to 64	152921 (380.52)	152040 (501.73)	149505 (478.42)	135521 (420.12)	150641 (406.73)	147411 (442.23)
			65+	56632 (374.19)	56211 (393.48)	55094 (347.09)	53300 (341.12)	48047 (273.87)	53711 (375.98)
			All ages	772525 (1064.43)	758335 (2275.01)	747495 (1420.24)	746392 (1194.23)	760556 (1064.78)	752569 (1204.11)
		80	0 to 4	37625 (141.40)	35805 (221.99)	36923 (125.54)	37605 (116.58)	37457 (134.85)	36266 (137.81)
			5 to 17	176047 (144.30)	154591 (1113.06)	175669 (175.67)	176028 (176.03)	175912 (140.73)	172636 (207.16)
			18 to 49	349300 (538.10)	342732 (925.38)	318213 (700.07)	347610 (660.46)	341097 (682.19)	334471 (535.15)
			50 to 64	152921 (380.52)	150895 (588.49)	147322 (456.70)	149452 (448.36)	125900 (402.88)	144202 (432.61)
			65+	56632 (374.19)	55727 (451.39)	54219 (336.16)	44122 (295.62)	51523 (309.14)	52252 (334.41)
			All ages	772525 (1064.43)	739750 (2885.03)	732345 (1244.99)	754816 (1207.71)	731890 (1244.21)	739827 (1109.74)
100000	1.27	40	0 to 4	19344 (331.16)	17951 (904.73)	19120 (405.34)	19299 (370.54)	19303 (341.66)	18855 (299.79)
			5 to 17	134382 (3228.88)	127820 (4448.14)	134216 (3959.37)	134355 (3385.75)	134224 (3127.42)	133903 (2999.43)
			18 to 49	129438 (1363.30)	109248 (7232.22)	119278 (1109.29)	126871 (1014.97)	129054 (1600.27)	121554 (1507.27)
			50 to 64	37365 (864.54)	29168 (2377.19)	34772 (924.94)	32715 (494)	36872 (892.30)	33785 (793.95)
			65+	9049 (310.09)	6704 (605.37)	8348 (315.55)	8362 (254.20)	7969 (204.80)	8024 (269.61)
			All ages	329578 (2715.19)	290890 (15591.70)	315734 (3567.79)	321602 (3183.86)	327422 (2586.63)	316122 (2402.53)
		60	0 to 4	19344 (331.16)	12615 (1584.44)	18916 (391.56)	19226 (355.68)	19294 (385.88)	18195 (265.65)
			5 to 17	134382 (3228.88)	87410 (10716.47)	133658 (3755.79)	134133 (3286.26)	133991 (3684.75)	131197 (2650.18)
			18 to 49	129438 (1363.30)	72081 (9449.82)	109764 (922.02)	124567 (1370.24)	128701 (1531.54)	114652 (1994.94)
			50 to 64	37365 (864.54)	17785 (2228.46)	32594 (792.03)	28171 (301.43)	36331 (911.91)	31029 (881.22)
			65+	9049 (310.09)	3952 (479.38)	7788 (291.27)	7757 (172.98)	6847 (159.54)	7281 (270.13)
			All ages	329578 (2715.19)	193843 (24424.22)	302720 (3299.65)	313854 (3232.70)	325166 (3089.08)	302354 (3174.72)
		80	0 to 4	19344 (331.16)	6063 (712.40)	18651 (428.97)	19111 (355.46)	19299 (370.54)	17444 (198.86)
			5 to 17	134382 (3228.88)	37844 (3814.68)	132891 (4000.02)	133466 (3363.34)	134275 (3518.01)	127462 (2294.32)
			18 to 49	129438 (1363.30)	32885 (3452.93)	100205 (861.76)	122278 (1846.40)	128089 (1421.79)	107390 (1557.15)
			50 to 64	37365 (864.54)	7549 (678.66)	30445 (560.19)	23903 (270.10)	35703 (817.60)	28245 (658.11)
			65+	9049 (310.09)	1645 (137.69)	7214 (209.93)	7213 (188.98)	5756 (95.55)	6534 (199.94)
			All ages	329578 (2715.19)	85986 (8710.38)	289407 (3935.94)	305969 (3212.67)	323123 (2714.23)	287075 (2124.36)
	1.31	40	0 to 4	21582 (334.62)	21428 (246.42)	21309 (353.73)	21475 (296.36)	21631 (317.98)	21002 (352.83)
			5 to 17	139252 (2617)	140248 (1823.22)	138710 (2746.46)	138839 (2443.57)	139612 (2722.43)	138131 (3135.57)
			18 to 49	162143 (1710.67)	148159 (3822.50)	149343 (1149.94)	158665 (1443.85)	161549 (1760.88)	153104 (1148.28)
			50 to 64	51987 (1190.75)	44759 (1785.88)	48773 (970.58)	45001 (558.01)	51112 (1150.02)	47490 (854.82)
			65+	13506 (443.52)	11167 (550.53)	12575 (384.80)	12443 (313.56)	11696 (256.14)	12097 (301.22)
			All ages	395499 (2804.46)	365762 (5523.01)	370710 (2817.40)	376424 (2634.97)	385600 (2467.84)	371824 (2751.50)
		60	0 to 4	21582 (334.62)	18724 (808.88)	20968 (350.17)	21346 (315.92)	21573 (317.12)	20367 (374.75)
			5 to 17	139252 (2617)	120489 (3735.16)	137779 (2659.13)	138370 (2476.82)	139464 (2733.49)	135959 (3235.82)
			18 to 49	162143 (1710.67)	123323 (6659.44)	137074 (904.69)	155099 (1504.46)	161301 (1806.57)	145584 (1179.23)
			50 to 64	51987 (1190.75)	35330 (2289.38)	45797 (773.97)	38501 (415.81)	50529 (1141.96)	44085 (771.49)
			65+	13506 (443.52)	8484 (599.82)	11764 (289.39)	11447 (287.32)	10073 (206.50)	11100 (289.71)
			All ages	395499 (2804.46)	306350 (14275.91)	353381 (3109.75)	364764 (2845.16)	382940 (2680.58)	357094 (2963.88)
		80	0 to 4	21582 (334.62)	12720 (1161.34)	20646 (350.98)	21311 (345.24)	21549 (316.77)	19568 (350.27)
			5 to 17	139252 (2617)	75126 (5371.51)	136997 (2739.94)	138320 (2780.23)	139056 (2155.37)	132359 (3388.39)
			18 to 49	162143 (1710.67)	80438 (7472.69)	124754 (873.28)	151838 (1381.73)	160929 (1882.87)	137120 (1083.25)
			50 to 64	51987 (1190.75)	21432 (1969.60)	42632 (660.80)	32386 (307.67)	49846 (1046.77)	40439 (671.29)
			65+	13506 (443.52)	4968 (440.16)	10855 (257.26)	10507 (238.51)	8441 (120.71)	10044 (225.99)
			All ages	395499 (2804.46)	194684 (16450.80)	335884 (3090.13)	354362 (3153.82)	379821 (2886.64)	339529 (2886)
	1.46	40	0 to 4	24174 (314.96)	23895 (246.12)	23871 (348.52)	24119 (349.73)	24121 (335.28)	23241 (260.30)
			5 to 17	146362 (1829.89)	144754 (2924.03)	146031 (1913.01)	146242 (2062.01)	146001 (1810.41)	143347 (1834.84)
			18 to 49	196908 (2831.08)	184348 (3133.92)	181351 (2049.27)	192331 (2673.40)	195993 (2685.10)	185946 (1915.24)
			50 to 64	68747 (1472.80)	61751 (1827.83)	64714 (1378.41)	59173 (822.50)	67554 (1344.32)	63238 (1106.66)
			65+	19047 (547.72)	16524 (652.70)	17791 (503.49)	17449 (418.78)	16335 (334.87)	17204 (418.06)
			All ages	455237 (6177.68)	431271 (3924.57)	433758 (5335.22)	439313 (5667.14)	450005 (5940.07)	432976 (3853.49)
		60	0 to 4	24174 (314.96)	22442 (273.79)	23514 (324.49)	23961 (349.83)	24165 (362.48)	22409 (226.33)
			5 to 17	146362 (1829.89)	134504 (1143.28)	145468 (2036.55)	145826 (2245.72)	146312 (2150.79)	140011 (1554.12)
			18 to 49	196908 (2831.08)	166104 (4933.29)	166981 (1820.09)	187745 (2534.56)	195678 (2778.63)	176630 (1466.03)
			50 to 64	68747 (1472.80)	53424 (2356)	60998 (1396.85)	50584 (632.30)	66680 (1293.59)	58720 (810.34)
			65+	19047 (547.72)	13902 (745.15)	16699 (500.97)	16035 (362.39)	14002 (205.83)	15782 (299.86)
			All ages	455237 (6177.68)	390375 (8119.80)	413660 (5088.02)	424150 (5429.12)	446837 (6211.03)	413551 (2936.21)
		80	0 to 4	24174 (314.96)	18558 (690.36)	23001 (305.91)	23861 (369.85)	24163 (381.78)	21517 (271.11)
			5 to 17	146362 (1829.89)	104121 (2686.32)	143805 (1869.46)	145660 (2082.94)	146414 (2240.13)	136237 (2166.17)
			18 to 49	196908 (2831.08)	133029 (6425.30)	151414 (1347.58)	183619 (2423.77)	194875 (3040.05)	167125 (1286.86)
			50 to 64	68747 (1472.80)	40759 (2343.64)	56914 (1035.83)	42475 (424.75)	65599 (1430.06)	54285 (819.70)
			65+	19047 (547.72)	10196 (620.94)	15495 (367.23)	14650 (307.65)	11679 (175.19)	14396 (295.12)
			All ages	455237 (6177.68)	306662 (12879.80)	390630 (4335.99)	410265 (5046.26)	442730 (6463.86)	393560 (2558.14)
	1.5	40	0 to 4	27012 (503.18)	26028 (320.14)	26686 (520.38)	27060 (462.73)	26983 (464.11)	25928 (409.66)
			5 to 17	154870 (2851.67)	147145 (3296.05)	154844 (3050.43)	155571 (2815.84)	154841 (2740.69)	151433 (2483.50)
			18 to 49	230439 (3047.15)	217954 (1569.27)	213672 (2542.70)	225933 (2937.13)	229631 (2778.54)	219115 (2607.47)
			50 to 64	85709 (1466.39)	79025 (1382.94)	81621 (1436.53)	74271 (950.67)	84270 (1339.89)	79756 (1276.10)
			65+	25151 (577.62)	22622 (613.06)	23840 (536.40)	23221 (462.10)	21532 (325.13)	22988 (491.94)
			All ages	532727 (8349.84)	492774 (1773.99)	500663 (7810.34)	506057 (7337.83)	517257 (7396.78)	499219 (7038.99)
		60	0 to 4	27012 (503.18)	25183 (198.95)	26282 (475.70)	26891 (510.93)	27069 (487.24)	25036 (348)
			5 to 17	154870 (2851.67)	140895 (2197.96)	154017 (2880.12)	155200 (3041.92)	155381 (2952.24)	147947 (1908.52)
			18 to 49	230439 (3047.15)	205053 (3711.46)	197456 (2191.76)	220686 (3045.47)	229247 (3048.99)	209247 (2280.79)
			50 to 64	85709 (1466.39)	72503 (2204.09)	77411 (1277.28)	63704 (751.71)	83078 (1404.02)	74818 (1114.79)
			65+	25151 (577.62)	20230 (760.65)	22476 (469.75)	21334 (416.01)	18377 (240.74)	21251 (427.15)
			All ages	532727 (8349.84)	463864 (5241.66)	477642 (6925.81)	487815 (7414.79)	513151 (7851.21)	478299 (5691.76)
		80	0 to 4	27012 (503.18)	22520 (475.17)	25873 (476.06)	26871 (510.55)	27087 (487.57)	23931 (301.53)
			5 to 17	154870 (2851.67)	119933 (1331.26)	153360 (2867.83)	155368 (3014.14)	155531 (2815.11)	143069 (1688.21)
			18 to 49	230439 (3047.15)	179098 (6447.53)	180386 (1894.05)	216026 (2851.54)	228512 (2833.55)	197993 (1920.53)
			50 to 64	85709 (1466.39)	61177 (2954.85)	72972 (1211.34)	53492 (486.78)	81816 (1259.97)	69404 (978.60)
			65+	25151 (577.62)	16566 (914.44)	21081 (417.40)	19537 (386.83)	15304 (156.10)	19477 (375.91)
			All ages	532727 (8349.84)	399293 (11739.21)	453671 (6442.13)	471295 (6833.78)	508250 (7217.15)	453875 (4629.52)
	1.64	40	0 to 4	29937 (406.04)	27883 (189.60)	29712 (478.36)	29387 (484.89)	29878 (472.07)	28653 (398.28)
			5 to 17	163534 (2344.54)	145877 (1371.24)	163017 (2673.48)	162759 (2734.35)	163535 (2485.73)	159504 (2344.71)
			18 to 49	262266 (2153.86)	249986 (1599.91)	255250 (2093.05)	240899 (2384.90)	261005 (2244.64)	249807 (1948.49)
			50 to 64	102346 (1092.50)	97134 (1165.61)	86716 (971.22)	97313 (827.16)	100394 (1084.26)	95799 (919.67)
			65+	31663 (433.11)	29691 (501.78)	28840 (412.41)	29941 (643.73)	26309 (289.40)	29133 (396.21)
			All ages	589746 (6527.21)	550571 (2642.74)	563535 (6367.95)	560300 (6555.51)	581121 (6276.11)	562896 (5741.54)
		60	0 to 4	29937 (406.04)	26924 (258.47)	29566 (505.58)	28973 (495.44)	29909 (433.68)	27731 (427.06)
			5 to 17	163534 (2344.54)	136828 (2982.85)	162702 (2928.64)	162054 (2754.92)	163649 (2372.91)	156219 (2437.02)
			18 to 49	262266 (2153.86)	240120 (1920.96)	249769 (2347.83)	223332 (2255.65)	260140 (2185.18)	239916 (2255.21)
			50 to 64	102346 (1092.50)	92306 (1532.28)	74558 (999.08)	92973 (725.19)	98845 (1018.10)	90548 (1023.19)
			65+	31663 (433.11)	27838 (701.52)	26601 (465.52)	28428 (420.73)	22319 (216.49)	27216 (416.40)
			All ages	589746 (6527.21)	524017 (2200.87)	543195 (7007.22)	535760 (6321.97)	574862 (5863.59)	541631 (6337.08)
		80	0 to 4	29937 (406.04)	24981 (174.87)	29503 (507.45)	28512 (450.49)	29900 (385.71)	26487 (384.06)
			5 to 17	163534 (2344.54)	119239 (2146.30)	162728 (2880.29)	161519 (2745.82)	163731 (2079.38)	150964 (2355.04)
			18 to 49	262266 (2153.86)	222508 (3715.88)	244156 (1928.83)	204349 (1920.88)	259240 (1918.38)	228057 (2189.35)
			50 to 64	102346 (1092.50)	84402 (2354.82)	62285 (766.11)	88301 (538.64)	97308 (934.16)	84628 (1032.46)
			65+	31663 (433.11)	24949 (918.12)	24333 (406.36)	26841 (348.93)	18451 (140.23)	25112 (381.70)
			All ages	589746 (6527.21)	476079 (5046.44)	523005 (6223.76)	509521 (5604.73)	568630 (5117.67)	515248 (6079.93)
	1.79	40	0 to 4	32306 (251.99)	30261 (260.24)	31829 (308.74)	32160 (337.68)	32276 (267.89)	31147 (330.16)
			5 to 17	169001 (1308.48)	152543 (1159.33)	168285 (1581.88)	168778 (1670.90)	168983 (1419.46)	165949 (1825.44)
			18 to 49	288991 (1237.44)	278288 (1753.21)	270516 (1217.32)	283323 (1529.94)	287895 (1468.26)	277219 (1413.82)
			50 to 64	117221 (736.59)	112633 (1137.59)	113111 (712.60)	102636 (543.97)	115265 (726.17)	110755 (675.61)
			65+	38156 (379.39)	36319 (548.42)	36598 (373.30)	35438 (368.56)	32421 (282.06)	35446 (365.09)
			All ages	660231 (3957.07)	610044 (4087.29)	620340 (3784.07)	622335 (3920.71)	636839 (3757.35)	620515 (4281.55)
		60	0 to 4	32306 (251.99)	29393 (264.54)	31480 (292.76)	32027 (333.08)	32261 (261.31)	30218 (356.57)
			5 to 17	169001 (1308.48)	144372 (2873)	168103 (1546.55)	168446 (1633.93)	169035 (1386.09)	163006 (2102.78)
			18 to 49	288991 (1237.44)	270267 (1432.42)	252951 (1037.10)	277744 (1416.49)	286975 (1291.39)	267490 (1631.69)
			50 to 64	117221 (736.59)	108527 (1410.85)	109074 (708.98)	89304 (419.73)	113592 (704.27)	105413 (811.68)
			65+	38156 (379.39)	34474 (655.01)	35145 (369.02)	32947 (316.29)	27708 (205.04)	33264 (405.82)
			All ages	660231 (3957.07)	587033 (1643.69)	596752 (3520.84)	600468 (3602.81)	629571 (3399.68)	599392 (4974.95)
		80	0 to 4	32306 (251.99)	28020 (159.71)	31031 (301)	31937 (297.01)	32268 (254.92)	29020 (365.65)
			5 to 17	169001 (1308.48)	132356 (2064.75)	167760 (1610.50)	168608 (1551.19)	169019 (1216.94)	158182 (2135.46)
			18 to 49	288991 (1237.44)	256588 (2668.52)	233052 (1002.12)	272159 (1279.15)	285923 (1229.47)	255719 (1636.60)
			50 to 64	117221 (736.59)	101719 (1963.18)	104463 (773.03)	75336 (301.34)	111769 (614.73)	99349 (764.99)
			65+	38156 (379.39)	31711 (853.03)	33503 (408.74)	30321 (266.82)	22968 (147)	30939 (293.92)
			All ages	660231 (3957.07)	550394 (3577.56)	569809 (3589.80)	578360 (3123.14)	621948 (3109.74)	573210 (4872.28)
	1.84	40	0 to 4	34328 (174.09)	32609 (368.48)	33866 (213.36)	34220 (174.52)	34286 (188.57)	33269 (206.27)
			5 to 17	172441 (547.45)	158217 (1914.43)	171938 (808.11)	172285 (792.51)	172378 (775.70)	170313 (987.82)
			18 to 49	312176 (732.72)	304249 (2190.59)	293590 (733.98)	306655 (919.97)	310869 (839.35)	301151 (963.68)
			50 to 64	130561 (436.19)	127270 (1247.25)	126692 (570.11)	115187 (449.23)	128442 (526.61)	124337 (547.08)
			65+	44556 (345.56)	43063 (585.66)	42981 (352.44)	41564 (328.36)	37810 (245.76)	41636 (353.91)
			All ages	694061 (1817.78)	665408 (5922.13)	669067 (2141.01)	669911 (2009.73)	683784 (2119.73)	670707 (2615.76)
		60	0 to 4	34328 (174.09)	31354 (197.53)	33444 (200.66)	34083 (211.31)	34295 (185.19)	32363 (252.43)
			5 to 17	172441 (547.45)	146324 (2136.33)	171558 (926.41)	172070 (911.97)	172374 (689.50)	167816 (1225.06)
			18 to 49	312176 (732.72)	296681 (1305.40)	275936 (689.84)	301324 (964.24)	309840 (898.54)	291685 (1079.23)
			50 to 64	130561 (436.19)	123822 (1077.25)	122952 (516.40)	100997 (403.99)	126617 (544.45)	118952 (570.97)
			65+	44556 (345.56)	41434 (633.94)	41471 (327.62)	38888 (338.33)	32336 (216.65)	39294 (341.86)
			All ages	694061 (1817.78)	639615 (1726.96)	645361 (2000.62)	647363 (2265.77)	675461 (1958.84)	650110 (3055.52)
		80	0 to 4	34328 (174.09)	30084 (216.60)	33033 (184.98)	33965 (156.24)	34253 (181.54)	31142 (249.14)
			5 to 17	172441 (547.45)	134280 (2564.75)	171360 (753.98)	172048 (653.78)	172322 (758.22)	163443 (1323.89)
			18 to 49	312176 (732.72)	286421 (1575.32)	254886 (662.70)	295354 (797.46)	308814 (833.80)	279777 (1147.09)
			50 to 64	130561 (436.19)	118830 (1342.78)	118196 (555.52)	85461 (324.75)	124583 (473.42)	112661 (585.84)
			65+	44556 (345.56)	39200 (678.16)	39698 (309.64)	35834 (279.51)	26770 (144.56)	36760 (305.11)
			All ages	694061 (1817.78)	608816 (1704.68)	617173 (1851.52)	622662 (1556.65)	666743 (1866.88)	623781 (3243.66)
	1.93	40	0 to 4	36049 (162.80)	34817 (382.99)	35633 (156.79)	35943 (143.77)	36035 (154.95)	35049 (150.71)
			5 to 17	174473 (483.05)	163556 (1929.96)	174208 (487.78)	174406 (383.69)	174479 (314.06)	172956 (553.46)
			18 to 49	331884 (835.86)	326860 (1699.67)	313796 (690.35)	326646 (783.95)	330678 (694.42)	321602 (643.20)
			50 to 64	142377 (481.53)	140341 (842.05)	138861 (458.24)	126538 (442.88)	140151 (504.54)	136335 (409)
			65+	50664 (373.73)	49689 (506.83)	49145 (334.19)	47629 (309.59)	43115 (275.94)	47661 (290.73)
			All ages	735446 (2028.82)	715264 (5149.90)	711644 (1423.29)	711162 (1493.44)	724459 (1376.47)	713603 (1641.29)
		60	0 to 4	36049 (162.80)	33286 (193.06)	35243 (165.64)	35850 (146.99)	36029 (147.72)	34196 (136.78)
			5 to 17	174473 (483.05)	148801 (1190.41)	173932 (556.58)	174376 (296.44)	174494 (383.89)	170922 (529.86)
			18 to 49	331884 (835.86)	319879 (1247.53)	296089 (621.79)	321642 (707.61)	329716 (692.40)	312379 (687.23)
			50 to 64	142377 (481.53)	137579 (825.47)	135386 (514.47)	111677 (424.37)	138179 (483.63)	130972 (497.69)
			65+	50664 (373.73)	48388 (483.88)	47758 (334.31)	44836 (322.82)	36892 (225.04)	45215 (339.11)
			All ages	735446 (2028.82)	687933 (2545.35)	688408 (1445.66)	688381 (1307.92)	715310 (1359.09)	693685 (1595.48)
		80	0 to 4	36049 (162.80)	31917 (264.91)	34764 (159.91)	35705 (135.68)	35999 (133.20)	33038 (132.15)
			5 to 17	174473 (483.05)	135181 (2919.91)	173646 (625.13)	174213 (313.58)	174449 (314.01)	167064 (451.07)
			18 to 49	331884 (835.86)	311415 (1307.94)	274468 (686.17)	315764 (757.83)	328620 (690.10)	300663 (601.33)
			50 to 64	142377 (481.53)	133590 (1322.54)	130908 (497.45)	94843 (322.47)	136024 (435.28)	124690 (436.42)
			65+	50664 (373.73)	46463 (724.82)	45990 (340.33)	41450 (277.71)	30492 (170.76)	42533 (276.46)
			All ages	735446 (2028.82)	658566 (1975.70)	659776 (1583.46)	661974 (1257.75)	705585 (1340.61)	667989 (1335.98)
	2.07	40	0 to 4	37625 (141.40)	36847 (268.98)	37154 (130.04)	37488 (127.46)	37621 (116.63)	36646 (139.25)
			5 to 17	176047 (144.30)	168299 (1295.90)	121200 (133.32)	175951 (175.95)	176029 (158.43)	174787 (349.57)
			18 to 49	349300 (538.10)	346577 (1109.05)	328619 (657.24)	343597 (652.83)	348092 (696.18)	339536 (611.16)
			50 to 64	152921 (380.52)	151875 (592.31)	149247 (462.67)	134211 (442.90)	150291 (405.79)	147112 (456.05)
			65+	56632 (374.19)	56066 (409.28)	54979 (384.85)	53024 (381.77)	46989 (263.14)	53527 (315.81)
			All ages	772525 (1064.43)	759664 (3342.52)	691198 (1175.04)	744270 (1265.26)	759022 (1138.53)	751608 (1202.57)
		60	0 to 4	37625 (141.40)	35406 (290.33)	36749 (128.62)	37387 (123.38)	37581 (135.29)	35795 (146.76)
			5 to 17	176047 (144.30)	125853 (1245.94)	114461 (125.91)	175857 (158.27)	176001 (158.40)	173034 (294.16)
			18 to 49	349300 (538.10)	341235 (1330.82)	310349 (651.73)	338621 (575.66)	347050 (589.99)	330589 (562)
			50 to 64	152921 (380.52)	150212 (811.14)	145830 (510.40)	118414 (426.29)	148244 (504.03)	141841 (411.34)
			65+	56632 (374.19)	55350 (542.43)	53549 (353.42)	49884 (294.32)	40064 (272.44)	50965 (321.08)
			All ages	772525 (1064.43)	708056 (4035.92)	660938 (1189.69)	720163 (1080.24)	748941 (1273.20)	732223 (1171.56)
		80	0 to 4	37625 (141.40)	33057 (142.15)	36202 (141.19)	37265 (130.43)	37549 (127.67)	34642 (131.64)
			5 to 17	176047 (144.30)	122466 (955.23)	105925 (127.11)	175749 (175.75)	175990 (175.99)	169273 (236.98)
			18 to 49	349300 (538.10)	332052 (830.13)	287204 (689.29)	332669 (665.34)	346009 (622.82)	318806 (669.49)
			50 to 64	152921 (380.52)	147059 (691.18)	141420 (480.83)	100184 (390.72)	145964 (437.89)	135504 (392.96)
			65+	56632 (374.19)	54847 (499.11)	51705 (294.72)	46318 (328.86)	32907 (164.53)	48091 (264.50)
			All ages	772525 (1064.43)	689481 (1310.01)	622456 (1120.42)	692186 (1245.93)	738418 (1033.79)	706316 (1130.11)

## Sheet: Limited Vaccination % Reduction
Sheet 2. Percent reduction in total infections by vaccination strategy, with varied vaccine uptake, varied ~R0 and varied vaccine effectiveness (VE). Data is mean (standard deviation) of 100 simulations.
				Vaccination Strategy
Vaccine Limit	~R0	VE	Age Group	5 to 17 Only	18 to 49 Only	50 to 64 Only	65+ Only	Random Allocation
50000	1.27	40	0 to 4	1.75 (1.06)	0.40 (1.97)	-0.16 (1.95)	-0.21 (1.70)	0.78 (1.74)
			5 to 17	1.64 (1.66)	-0.42 (2.69)	-0.62 (2.68)	-0.49 (2.50)	-0.29 (2.62)
			18 to 49	6.04 (2.16)	4.97 (1.10)	1.57 (1.29)	0.58 (1.26)	3.16 (1.42)
			50 to 64	8.97 (3.65)	4.80 (2.66)	8.29 (2.26)	1.43 (2.67)	5.31 (3.07)
			65+	10.78 (4.67)	5.59 (3.93)	5.71 (3.65)	7.88 (3.14)	6.57 (3.99)
			All ages	4.45 (1.02)	2.50 (0.86)	1.45 (0.85)	0.39 (0.66)	1.95 (0.73)
		60	0 to 4	8.47 (9.45)	1.08 (1.93)	0.07 (1.69)	-0.23 (1.88)	2.42 (1.77)
			5 to 17	9.72 (9.20)	0.01 (2.76)	-0.28 (2.55)	-0.47 (2.54)	0.73 (2.48)
			18 to 49	14.34 (9.38)	8.84 (0.89)	2.38 (1.19)	0.51 (1.20)	5.86 (1.24)
			50 to 64	18.71 (9.68)	7.79 (2.17)	14.58 (1.91)	2.08 (2.54)	9.03 (2.67)
			65+	21.34 (10.02)	8.75 (3.14)	8.63 (3.25)	14.10 (2.97)	10.81 (3.57)
			All ages	12.80 (9.12)	4.66 (0.99)	2.71 (0.84)	0.62 (0.75)	4.06 (0.79)
		80	0 to 4	17.81 (8.21)	1.61 (1.88)	0.38 (1.65)	-0.03 (1.78)	4.36 (1.56)
			5 to 17	21.63 (7.30)	0.11 (2.50)	-0.05 (2.53)	-0.25 (2.53)	2.22 (2.35)
			18 to 49	25.20 (8.66)	12.71 (0.99)	3.37 (1.08)	0.67 (1.30)	8.70 (1.34)
			50 to 64	30.97 (9.13)	10.82 (2.41)	21.02 (1.59)	2.55 (2.71)	13.11 (2.71)
			65+	34.15 (9.43)	11.85 (3.57)	12.38 (3.03)	20.14 (2.63)	15.33 (3.76)
			All ages	24.21 (7.99)	6.69 (0.85)	4.05 (0.89)	1.00 (0.74)	6.49 (0.76)
	1.31	40	0 to 4	0.51 (1.73)	0.57 (1.65)	-0.14 (1.62)	-0.11 (1.67)	1.22 (1.84)
			5 to 17	1.19 (2.81)	-0.09 (2.09)	-0.40 (2.09)	-0.17 (1.93)	1.25 (2.58)
			18 to 49	3.72 (1.15)	4.74 (0.95)	1.41 (1.00)	0.14 (1.13)	2.85 (1.01)
			50 to 64	5.84 (2.60)	3.94 (2.19)	8.22 (1.76)	0.90 (2.47)	4.56 (2.41)
			65+	7.43 (3.63)	4.53 (3.21)	5.24 (3.14)	7.83 (2.89)	5.66 (3.72)
			All ages	3.05 (0.59)	2.66 (0.78)	1.72 (0.65)	0.38 (0.74)	2.16 (0.66)
		60	0 to 4	3.46 (1.23)	1.28 (1.85)	0.37 (1.67)	-0.01 (1.45)	2.77 (2.00)
			5 to 17	5.36 (2.35)	0.12 (2.44)	-0.06 (2.08)	-0.15 (1.90)	2.67 (2.30)
			18 to 49	8.20 (2.08)	8.73 (0.92)	2.57 (0.98)	0.33 (1.12)	5.19 (0.93)
			50 to 64	11.67 (3.61)	7.04 (2.15)	15.11 (1.60)	1.67 (2.26)	7.97 (2.13)
			65+	13.93 (4.56)	7.91 (3.17)	9.23 (2.87)	14.40 (2.49)	9.51 (3.15)
			All ages	7.58 (1.03)	4.98 (0.86)	3.41 (0.66)	0.81 (0.75)	4.17 (0.76)
		80	0 to 4	8.95 (2.01)	2.07 (1.72)	0.59 (1.49)	-0.12 (1.71)	4.59 (1.63)
			5 to 17	13.15 (1.78)	0.37 (2.43)	0.19 (2.03)	-0.22 (1.99)	2.69 (2.30)
			18 to 49	15.03 (3.34)	12.94 (0.83)	3.55 (0.84)	0.44 (1.08)	7.95 (0.90)
			50 to 64	19.73 (4.85)	10.39 (2.04)	21.47 (1.30)	2.32 (2.22)	11.68 (1.99)
			65+	23.10 (5.65)	11.74 (3.04)	12.60 (2.43)	20.60 (2.23)	13.66 (2.78)
			All ages	14.93 (2.40)	7.45 (0.79)	4.89 (0.71)	1.13 (0.73)	6.57 (0.64)
	1.46	40	0 to 4	2.36 (1.25)	0.63 (1.38)	0.42 (1.40)	-0.18 (1,47)	1.93 (1.26)
			5 to 17	3.80 (2.04)	0.05 (1.28)	0.15 (1.22)	-0.20 (1.45)	1.03 (1.31)
			18 to 49	3.57 (0.95)	4.57 (1.30)	1.54 (1.31)	0.21 (1.47)	3.04 (1.24)
			50 to 64	4.85 (2.03)	3.38 (2.35)	8.45 (1.75)	1.05 (2.29)	4.47 (2.11)
			65+	6.13 (3.12)	3.83 (3.15)	5.14 (2.42)	8.30 (2.52)	5.70 (2.83)
			All ages	3.88 (0.55)	2.70 (1.31)	2.23 (1.20)	0.52 (1.45)	2.66 (1.12)
		60	0 to 4	4.20 (1.49)	1.70 (1.43)	0.64 (1.28)	-0.06 (1.47)	3.54 (1.36)
			5 to 17	7.42 (2.59)	0.50 (1.34)	0.32 (1.17)	-0.02 (1.34)	2.11 (1.39)
			18 to 49	6.29 (0.89)	8.59 (1.30)	2.80 (1.19)	0.42 (1.47)	5.39 (1.16)
			50 to 64	8.46 (2.07)	6.30 (2.07)	15.25 (1.56)	1.78 (2.18)	7.84 (1.91)
			65+	10.22 (2.95)	6.91 (2.67)	9.41 (2.46)	14.91 (2.27)	9.60 (2.73)
			All ages	7.04 (0.51)	5.21 (1.35)	4.04 (1.10)	1.07 (1.40)	4.78 (1.03)
		80	0 to 4	7.77 (1.28)	2.41 (1.54)	0.90 (1.43)	-0.04 (1.51)	5.26 (1.17)
			5 to 17	13.47 (2.37)	0.74 (1.32)	0.37 (1.33)	-0.11 (1.27)	3.63 (1.31)
			18 to 49	10.89 (1.06)	12.74 (1.20)	3.90 (1.37)	0.49 (1.40)	7.89 (1.03)
			50 to 64	13.91 (2.19)	9.40 (2.04)	21.82 (1.58)	2.53 (2.11)	11.23 (1.92)
			65+	16.40 (3.03)	10.11 (2.68)	13.10 (2.53)	21.34 (1.96)	13.36 (2.53)
			All ages	12.24 (0.47)	7.72 (1.28)	5.70 (1.29)	1.45 (1.35)	7.11 (0.87)
	1.5	40	0 to 4	3.67 (1.11)	0.63 (1.89)	-0.17 (1.68)	-0.16 (1.83)	2.00 (1.75)
			5 to 17	5.81 (1.29)	-0.12 (1.87)	-0.25 (1.77)	-0.29 (1.88)	1.19 (1.81)
			18 to 49	3.07 (1.05)	4.21 (1.40)	1.24 (1.29)	0.07 (1.32)	2.51 (1.31)
			50 to 64	3.61 (1.81)	2.82 (1.99)	8.03 (1.47)	0.87 (1.63)	3.57 (1.69)
			65+	4.52 (2.55)	3.34 (2.58)	4.64 (2.28)	8.39 (1.79)	4.60 (2.43)
			All ages	4.07 (0.93)	2.48 (1.66)	2.00 (1.48)	0.48 (1.53)	2.37 (1.54)
		60	0 to 4	6.32 (0.93)	1.17 (1.93)	0.29 (1.87)	-0.17 (1.99)	3.43 (1.50)
			5 to 17	10.44 (1.51)	-0.03 (1.92)	-0.08 (1.82)	-0.31 (1.95)	2.20 (1.63)
			18 to 49	5.35 (0.89)	7.78 (1.26)	2.41 (1.29)	0.19 (1.38)	4.72 (1.31)
			50 to 64	6.15 (1.71)	5.09 (1.85)	14.50 (1.34)	1.59 (1.69)	6.83 (1.80)
			65+	7.50 (2.43)	5.50 (2.45)	8.58 (1.94)	15.06 (1.75)	8.44 (2.33)
			All ages	7.14 (0.60)	4.58 (1.60)	3.84 (1.46)	0.97 (1.60)	4.43 (1.44)
		80	0 to 4	9.32 (1.08)	2.21 (1.71)	0.35 (1.80)	-0.32 (1.90)	5.34 (1.66)
			5 to 17	10.44 (1.51)	0.39 (1.88)	-0.09 (1.87)	-0.37 (1.97)	3.79 (1.64)
			18 to 49	8.67 (0.74)	11.88 (1.21)	2.58 ( 1.28)	0.30 (1.43)	7.01 (1.35)
			50 to 64	10.00 (1.59)	7.95 (1.84)	21.38 (1.36)	2.29 (1.75)	9.76 (1.80)
			65+	11.91 (2.38)	8.68 (2.36)	12.54 (2.20)	21.57 (1.64)	11.75 (2.16)
			All ages	11.33 (0.40)	7.18 (1.54)	5.67 (1.47)	1.42 (1.64)	6.65 (1.48)
	1.64	40	0 to 4	3.96 (1.39)	0.83 (1.45)	0.17 (1.45)	0.24 (1.62)	2.17 (1.63)
			5 to 17	6.23 (1.47)	0.18 (1.44)	0.00 (1.51)	0.12 (1.63)	1.40 (1.72)
			18 to 49	2.49 (1.04)	4.08 (0.83)	1.27 (0.88)	0.39 (0.98)	2.46 (0.99)
			50 to 64	2.49 (1.40)	2.39 (1.13)	7.69 (0.94)	1.05 (1.25)	3.33 (1.23)
			65+	2.89 (1.95)	2.73 (1.45)	4.32 (1.50)	8.73 (1.36)	4.18 (1.70)
			All ages	3.62 (1.24)	2.47 (1.07)	2.14 (1.07)	0.87 (1.22)	2.39 (1.25)
		60	0 to 4	7.13 (0.94)	1.55 (1.72)	0.55 (1.49)	0.27 (1.59)	3.63 (1.63)
			5 to 17	11.70 (0.84)	0.38 (1.70)	0.12 (1.58)	0.14 (1.58)	2.33 (1.67)
			18 to 49	4.56 (0.85)	7.45 (0.94)	2.38 (0.93)	0.50 (0.89)	4.34 (1.09
			50 to 64	4.57 (1.22)	4.48 (1.22)	14.04 (0.98)	1.77 (1.11)	5.94 (1.34)
			65+	5.35 (1.85)	4.81 (1.73)	8.07 (1.48)	15.21 (1.25)	7.53 (1.77)
			All ages	6.71 (0.88)	4.53 (1.24)	3.99 (1.13)	1.39 (1.13)	4.19 (1.32)
		80	0 to 4	10.79 (0.69)	2.34 (1.68)	0.67 (1.46)	0.31 (1.45)	5.44 (1.63)
			5 to 17	18.69 (1.08)	0.50 (1.68)	0.25 (1.50)	0.12 (1.47)	3.87 (1.69)
			18 to 49	7.28 (0.68)	11.22 (0.87)	3.54 (0.88)	0.64 (0.88)	6.53 (1.04)
			50 to 64	7.45 (1.25)	6.79 (1.21)	20.72 (0.81)	2.56 (1.07)	8.77 (1.28)
			65+	8.81 (1.95)	7.46 (1.61)	11.89 (1.34)	21.97 (1.12)	10.86 (1.78)
			All ages	10.74 (0.53)	6.83 (1.20)	5.91 (1.05)	1.95 (1.08)	6.36 (1.29)
	1.79	40	0 to 4	2.83 (1.33)	0.70 (0.86)	0.26 (0.98)	0.11 (1.04)	1.64 (0.99)
			5 to 17	4.91 (1.40)	0.14 (0.79)	0.12 (0.89)	0.10 (0.95)	0.93 (1.03)
			18 to 49	1.53 (0.73)	3.69 (0.42)	1.21 (0.54)	0.24 (0.56)	2.03 (0.54)
			50 to 64	1.40 (0.88)	1.97 (0.63)	7.36 (0.58)	0.87 (0.71)	2.84 (0.65)
			65+	1.68 (1.32)	2.31 (1.07)	4.15 (1.05)	8.65 (0.98)	3.92 (1.10)
			All ages	2.46 (0.96)	2.22 (0.54)	2.17 (0.63)	0.81 (0.67)	1.98 (0.69)
		60	0 to 4	5.79 (1.15)	1.41 (0.79)	0.49 (0.95)	0.18 (0.99)	3.02 (1.19)
			5 to 17	10.35 (1.11)	0.24 (0.81)	0.20 (0.91)	0.13 (1.01)	1.80 (1.22)
			18 to 49	3.12 (0.68)	6.88 (0.41)	2.20 (0.54)	0.46 (0.54)	3.67 (0.62)
			50 to 64	2.92 (0.82)	3.79 (0.63)	13.40 (0.58)	1.75 (0.61)	5.02 (0.73)
			65+	3.50 (1.26)	4.32 (0.99)	7.54 (1.03)	15.40 (0.82)	6.61 (1.20)
			All ages	5.13 (0.83)	4.15 (0.54)	3.94 (0.63)	1.48 (0.66)	3.57 (0.81)
		80	0 to 4	9.88 (0.87)	2.18 (0.96)	0.67 (0.92)	0.16 (0.95)	4.67 (1.14)
			5 to 17	18.28 (0.71)	0.46 (0.90)	0.28 (0.97)	0.10 (1.00)	3.14 (1.12)
			18 to 49	5.50 (0.72)	10.55 (0.49)	3.28 (0.50)	0.57 (0.52)	5.64 (0.57)
			50 to 64	5.09 (1.04)	5.86 (0.72)	19.99 (0.55)	2.53 (0.65)	7.66 (0.68)
			65+	6.04 (1.47)	6.59 (1.03)	11.37 (0.96)	22.23 (0.85)	9.80 (0.92)
			All ages	9.02 (0.74)	6.40 (0.64)	5.87 (0.62)	2.06 (0.66)	5.55 (0.73)
	1.84	40	0 to 4	1.90 (0.93)	0.76 (0.53)	0.30 (0.55)	0.11 (0.65)	1.56 (0.59)
			5 to 17	3.66 (0.97)	0.21 (0.51)	0.13 (0.46)	0.08 (0.53)	0.73 (0.51)
			18 to 49	0.96 (0.50)	3.48 (0.27)	1.13 (0.30)	0.30 (0.32)	1.81 (0.32)
			50 to 64	0.87 (0.60)	1.73 (0.42)	6.96 (0.39)	0.98 (0.48)	2.44 (0.45)
			65+	1.15 (0.96)	2.04 (0.81)	4.01 (0.75)	9.01 (0.69)	3.61 (0.80)
			All ages	1.67 (0.63)	2.11 (0.32)	2.12 (0.33)	0.92 (0.37)	1.76 (0.37)
		60	0 to 4	4.34 (1.04)	1.36 (0.70)	0.37 (0.56)	0.06 (0.65)	2.62 (0.66)
			5 to 17	8.42 (1.17)	0.29 (0.63)	0.17 (0.53)	0.09 (0.57)	1.41 (0.60)
			18 to 49	2.14 (0.58)	6.49 (0.35)	1.98 (0.26)	0.42 (0.32)	3.34 (0.33)
			50 to 64	1.84 (0.69)	3.25 (0.58)	12.67 (0.32)	1.65 (0.46)	4.53 (0.50)
			65+	2.35 (1.10)	3.88 (0.87)	7.12 (0.84)	15.43 (0.74)	6.21 (0.88)
			All ages	3.77 (0.76)	3.92 (0.45)	3.79 (0.31)	1.52 (0.38)	3.23 (0.42)
		80	0 to 4	7.98 (1.07)	2.20 (0.69)	0.62 (0.56)	0.15 (0.58)	4.28 (0.64)
			5 to 17	16.31 (1.09)	0.40 (0.60)	0.16 (0.40)	0.09 (0.51)	2.65 (0.60)
			18 to 49	3.92 (0.59)	10.02 (0.31)	2.95 (0.27)	0.61 (0.32)	5.13 (0.33)
			50 to 64	3.27 (0.75)	5.06 (0.47)	19.12 (0.36)	2.48 (0.50)	6.93 (0.46)
			65+	3.93 (1.09)	5.95 (0.90)	10.67 (0.81)	22.26 (0.70)	9.12 (0.81)
			All ages	7.08 (0.76)	6.05 (0.39)	5.68 (0.27)	2.20 (0.37)	5.07 (0.40)
	1.93	40	0 to 4	1.22 (0.53)	0.61 (0.46)	0.13 (0.40)	-0.07 (0.37)	1.25 (0.50)
			5 to 17	2.58 (0.54)	0.09 (0.30)	0.02 (0.23)	-0.04 (0.18)	0.46 (0.34)
			18 to 49	0.49 (0.26)	2.16 (0.23)	0.93 (0.19)	0.18 (0.19)	1.54 (0.21)
			50 to 64	0.41 (0.40)	1.46 (0.37)	6.49 (0.33)	0.83 (0.30)	2.16 (0.29)
			65+	0.64 (0.77)	1.82 (0.78)	3.44 (0.73)	8.62 (0.66)	3.06 (0.67)
			All ages	1.02 (0.34)	1.88 (0.25)	1.93 (0.19)	0.82 (0.15)	1.50 (0.22)
		60	0 to 4	2.96 (0.76)	1.28 (0.44)	0.39 (0.41)	0.06 (0.41)	2.28 (0.54)
			5 to 17	6.48 (0.90)	0.15 (0.36)	0.06 (0.28)	-0.02 (0.19)	1.07 (0.42)
			18 to 49	1.25 (0.36)	5.96 (0.22)	1.71 (0.22)	0.33 (0.20)	2.88 (0.24)
			50 to 64	1.04 (0.50)	2.70 (0.40)	12.02 (0.33)	1.57 (0.36)	3.99 (0.39)
			65+	1.37 (0.82)	3.21 (0.65)	6.39 (0.69)	15.28 (0.65)	5.51 (0.78)
			All ages	2.54 (0.51)	3.53 (0.24)	3.57 (0.21)	1.50 (0.19)	2.81 (0.29)
		80	0 to 4	6.13 (0.76)	1.92 (0.38)	0.50 (0.38)	0.06 (0.33)	3.82 (0.56)
			5 to 17	13.92 (0.92)	0.23 (0.26)	0.06 (0.18)	-0.02 (0.19)	2.21 (0.47)
			18 to 49	2.66 (0.41)	9.39 (0.22)	2.64 (0.22)	0.52 (0.21)	4.60 (0.30)
			50 to 64	2.06 (0.51)	4.32 (0.35)	18.43 (0.38)	2.39 (0.36)	6.28 (0.41)
			65+	2.34 (0.89)	5.04 (0.64)	9.69 (0.70)	22.20 (0.61)	8.42 (0.70)
			All ages	5.37 (0.55)	5.57 (0.21)	5.46 (0.21)	2.22 (0.20)	4.59 (0.34)
	2.07	40	0 to 4	0.80 (0.35)	0.66 (0.35)	0.17 (0.32)	-0.03 (0.37)	1.10 (0.35)
			5 to 17	2.03 (0.25)	0.06 (0.10)	0.02 (0.13)	0 (0.09)	0.36 (0.10)
			18 to 49	0.28 (0.20)	2.92 (0.20)	0.81 (0.16)	0.18 (0.19)	1.35 (0.17)
			50 to 64	0.58 (0.33)	1.14 (0.29)	6.14 (0.33)	0.81 (0.28)	1.93 (0.27)
			65+	0.25 (0.69)	1.35 (0.57)	3.20 (0.65)	8.75 (0.68)	2.95 (0.59)
			All ages	0.68 (0.19)	1.69 (0.16)	1.83 (0.16)	0.88 (0.16)	1.34 (0.14)
		60	0 to 4	2.12 (0.52)	1.15 (0.35)	0.32 (0.36)	0.08 (0.37)	2.12 (0.37)
			5 to 17	5.29 (0.55)	0.12 (0.10)	0.04 (0.10)	0.01 (0.08)	0.87 (0.11)
			18 to 49	0.80 (0.23)	5.56 (0.24)	1.49 (0.17)	0.30 (0.17)	2.63 (0.17)
			50 to 64	0.58 (0.33)	2.23 (0.32)	11.38 (0.31)	1.49 (0.27)	3.60 (0.30)
			65+	0.74 (0.70)	2.72 (0.63)	5.89 (0.64)	15.16 (0.57)	5.16 (0.70)
			All ages	1.84 (0.30)	3.24 (0.19)	3.38 (0.16)	1.55 (0.14)	2.58 (0.16)
		80	0 to 4	4.84 (0.62)	1.86 (0.34)	0.45 (0.31)	0.05 (0.36)	3.61 (0.38)
			5 to 17	12.19 (0.72)	0.22 (0.10)	0.08 (0.10)	0.01 (0.08)	1.94 (0.12)
			18 to 49	1.88 (0.27)	8.90 (0.22)	2.35 (0.19)	0.48 (0.20)	4.25 (0.16)
			50 to 64	1.32 (0.39)	3.66 (0.31)	17.67 (0.30)	2.27 (0.32)	5.70 (0.30)
			65+	1.60 (0.81)	4.26 (0.62)	9.02 (0.67)	22.09 (0.60)	7.73 (0.64)
			All ages	4.24 (0.39)	5.20 (0.17)	5.26 (0.16)	2.29 (0.17)	4.23 (0.15)
100000	1.27	40	0 to 4	7.21 (5.04)	1.16 (2.12)	0.23 (1.92)	0.22 (1.77)	2.53 (1.59)
			5 to 17	4.88 (3.48)	0.12 (2.95)	0.02 (2.52)	0.12 (2.33)	0.36 (2.24)
			18 to 49	15.60 (6.62)	7.85 (0.93)	3.76 (0.80)	0.30 (1.24)	6.09 (1.24)
			50 to 64	21.94 (8.15)	6.94 (2.66)	12.45 (1.51)	1.32 (2.42)	9.58 (2.35)
			65+	25.92 (9.03)	7.74 (3.78)	7.59 (3.04)	11.94 (2.57)	11.33 (3.36)
			All ages	11.74 (5.36)	4.20 (1.13)	2.42 (0.99)	0.65 (0.79)	4.08 (0.76)
		60	0 to 4	34.79 (12.56)	2.22 (2.07)	0.61 (1.85)	0.26 (2.00)	5.94 (1.46)
			5 to 17	34.95 (12.26)	0.54 (2.81)	0.18 (2.45)	0.29 (2.75)	2.37 (2.02)
			18 to 49	44.31 (13.11)	15.20 (0.84)	5.53 (1.10)	0.60 (1.19)	11.42 (1.74)
			50 to 64	52.40 (12.53)	12.77 (2.43)	24.61 (1.07)	2.77 (2.51)	16.96 (2.84)
			65+	56.33 (12.13)	13.93 (3.74)	14.28 (2.23)	24.33 (2.33)	19.54 (3.771)
			All ages	41.18 (12.60)	8.15 (1.09)	4.77 (1.03)	1.34 (0.95)	8.26 (1.05)
		80	0 to 4	68.66 (11.75)	3.58 (2.30)	1.21 (1.86)	0.24 (1.92)	9.82 (1.14)
			5 to 17	71.83 (10.08)	1.11 (3.01)	0.68 (2.52)	0.08 (2.62)	5.15 (1.80)
			18 to 49	74.59 (10.50)	22.58 (0.86)	12.45 (1.51)	1.04 (1.11)	17.03 (1.45)
			50 to 64	79.80 (8.99)	18.52 (1.84)	36.03 (1.13)	4.45 (2.29)	24.41 (2.33)
			65+	81.82 (8.37)	20.27 (2.91)	20.30 (2.62)	36.39 (1.66)	27.80 (3.06)
			All ages	73.91 (10.13)	12.19 (1.36)	7.16 (1.05)	1.96 (0.84)	12.90 (0.74)
	1.31	40	0 to 4	0.71 (1.15)	1.26 (1.66)	0.49 (1.38)	-0.23 (1.47)	2.69 (1.68)
			5 to 17	-0.72 (1.30)	0.39 (1.98)	0.30 (1.76)	-0.26 (1.95)	0.81 (2.27)
			18 to 49	8.62 (2.58)	7.89 (0.77)	2.14 (0.91)	0.37 (1.09)	5.57 (0.75)
			50 to 64	13.90 (3.99)	6.18 (1.99)	13.44 (1.24)	1.68 (2.25)	8.65 (1.80)
			65+	17.32 (4.93)	6.90 (3.06)	7.87 (2.52)	13.41 (2.19)	10.44 (2.49)
			All ages	5.85 (1.51)	4.57 (0.76)	3.10 (0.70)	0.74 (0.64)	4.29 (0.74)
		60	0 to 4	13.24 (4.32)	2.84 (1.67)	1.09 (1.48)	0.04 (1.47)	5.63 (1.84)
			5 to 17	13.47 (3.10)	1.06 (1.93)	0.63 (1.79)	-0.15 (1.96)	2.37 (2.38)
			18 to 49	23.94 (5.40)	15.46 (0.66)	4.34 (0.97)	0.52 (1.12)	10.21 (0.81)
			50 to 64	32.04 (6.48)	11.91 (1.69)	25.94 (1.08)	2.80 (2.26)	15.20 (1.75)
			65+	37.19 (7.07)	12.90 (2.46)	15.24 (2.51)	25.42 (2.05)	17.82 (2.61)
			All ages	21.14 (4.66)	9.03 (0.88)	6.10 (0.78)	1.42 (0.70)	8.08 (0.83)
		80	0 to 4	41.06 (9.13)	4.34 (1.70)	1.26 (1.62)	0.15 (1.47)	9.33 (1.79)
			5 to 17	46.05 (7.15)	1.62 (2.00)	0.67 (2.01)	0.14 (1.55)	4.95 (2.56)
			18 to 49	50.39 (9.29)	23.06 (0.70)	6.36 (0.91)	0.75 (1.17)	15.43 (0.79)
			50 to 64	58.78 (9.19)	18.00 (1.55)	37.70 (0.95)	4.12 (2.10)	22.21 (1.66)
			65+	63.22 (8.86)	19.63 (2.37)	22.21 (2.27)	37.50 (1.43)	25.63 (2.25)
			All ages	49.88 (8.45)	13.54 (0.92)	8.78 (0.89)	2.23 (0.76)	12.60 (0.85)
	1.46	40	0 to 4	1.15 (1.03)	1.25 (1.46)	0.23 (1.45)	0.22 (1.39)	3.86 (1.12)
			5 to 17	1.10 (2.02)	0.23 (1.31)	0.08 (1.41)	0.25 (1.24)	2.06 (1.28)
			18 to 49	6.38 (1.70)	7.90 (1.13)	2.32 (1.39)	0.46 (1.37)	5.57 (1.03)
			50 to 64	10.18 (2.96)	5.87 (2.13)	13.93 (1.39)	1.73 (1.99)	8.01 (1.75)
			65+	13.25 (3.95)	6.59 (2.83)	8.39 (2.40)	14.24 (2.05)	9.67 (2.43)
			All ages	5.26 (0.91)	4.72 (1.23)	3.50 (1.29)	1.15 (1.32)	4.89 (0.89)
		60	0 to 4	7.17 (1.22)	2.73 (1.38)	0.88 (1.46)	0.04 (1.50)	7.30 (1.01)
			5 to 17	8.10 (0.85)	0.61 (1.40)	0.37 (1.54)	0.04 (1.47)	4.34 (1.11)
			18 to 49	15.64 (2.97)	15.20 (1.09)	4.65 (1.35)	0.62 (1.42)	10.30 (0.83)
			50 to 64	22.29 (4.41)	11.27 (2.29)	26.42 (1.25)	3.01 (1.94)	14.59 (1.38)
			65+	27.01 (5.36)	12.32 (3.00)	15.81 (2.26)	26.49 (1.47)	17.14 (1.90)
			All ages	14.25 (2.08)	9.13 (1.23)	6.83 (1.28)	1.85 (1.39)	9.16 (0.71)
		80	0 to 4	23.23 (3.72)	4.85 (1.33)	1.30 (1.55)	0.05 (1.58)	10.99 (1.26)
			5 to 17	28.86 (2.58)	1.75 (1.30)	0.48 (1.43)	-0.04 (1.53)	6.92 (1.59)
			18 to 49	32.44 (4.83)	23.10 (0.89)	6.75 (1.32)	1.03 (1.56)	15.13 (0.77)
			50 to 64	40.71 (5.75)	17.21 (1.82)	38.21 (1.00)	4.58 (2.18)	21.04 (1.51)
			65+	46.47 (6.09)	18.65 (2.37)	23.08 (2.10)	38.68 (1.50)	24.42 (2.05)
			All ages	32.64 (4.20)	14.19 (1.11)	9.88 (1.23)	2.75 (1.46)	13.55 (0.65)
	1.5	40	0 to 4	3.64 (1.23)	1.21 (1.95)	-0.18 (1.71)	0.11 (1.72)	4.01 (1.58)
			5 to 17	4.99 (2.24)	0.02 (1.97)	-0.45 (1.81)	0.02 (1.77)	2.22 (1.64)
			18 to 49	5.42 (0.72)	7.28 (1.19)	1.96 (1.30)	0.35 (1.21)	4.91 (1.19)
			50 to 64	7.80 (1.75)	4.77 (1.76)	13.35 (1.28)	1.68 (1.59)	6.95 (1.60)
			65+	10.06 (2.71)	5.21 (2.25)	7.67 (1.99)	14.39 (1.51)	8.60 (2.14)
			All ages	5.81 (0.36)	4.30 (1.56	3.27 (1.45)	1.13 (1.43)	4.58 (1.41)
		60	0 to 4	6.77 (0.79)	2.70 (1.81)	0.45 (1.90)	-0.21 (1.80)	7.31 (1.39)
			5 to 17	9.02 (1.56)	0.55 (1.87)	-0.21 (1.96)	-0.33 (1.90)	4.47 (1.29)
			18 to 49	11.02 (1.81)	14.31 (1.11)	4.23 (1.38)	0.52 (1.33)	9.20 (1.09)
			50 to 64	15.41 (3.04)	9.68 (1.65)	25.67 (1.18)	3.07 (1.69)	12.71 (1.49)
			65+	19.57 (3.76)	10.64 (2.09)	15.18 (1.95)	26.94 (1.31)	15.51 (2.01)
			All ages	11.34 (1.13)	8.70 (1.45)	6.76 (1.52)	1.92 (1.53)	8.58 (1.19)
		80	0 to 4	16.63 (2.11)	4.22 (1.84)	0.52 (1.90)	-0.28 (1.80)	11.41 (1.26)
			5 to 17	22.56 (1.11)	0.98 (1.87)	-0.32 (1.94)	-0.43 (1.81)	7.62 (1.18)
			18 to 49	22.28 (3.60)	21.72 (1.05)	6.25 (1.32)	0.84 (1.24)	14.08 (0.97)
			50 to 64	28.62 (4.83)	14.86 (1.66)	37.59 (0.91)	4.54 (1.54)	19.02 (1.41)
			65+	34.13 (5.52)	16.18 (1.98)	22.32 (1.98)	39.15 (1.02)	22.56 (1.93)
			All ages	23.68 (2.94)	13.29 (1.42)	9.92 (1.45)	2.85 (1.42)	13.25 (1.02)
	1.64	40	0 to 4	6.86 (0.68)	1.84 (1.61)	0.75 (1.65)	0.20 (1.58)	4.29 (1.39)
			5 to 17	10.80 (0.94)	0.47 (1.64)	0.32 (1.68)	0 (1.52)	2.46 (1.47)
			18 to 49	4.68 (0.64)	8.15 (0.82)	2.67 (0.99)	0.48 (0.86)	4.75 (0.78)
			50 to 64	5.09 (1.20)	4.92 (1.12)	15.27 (0.85)	1.91 (1.08)	6.40 (0.96)
			65+	6.23 (1.69)	5.43 (1.43)	8.91 (23.15)	16.90 (1.10)	7.99 (1.36)
			All ages	6.64 (0.48)	4.99 (1.13)	4.44 (1.17)	1.46 (1.08)	4.55 (1.02)
		60	0 to 4	10.06 (0.96)	3.22 (1.71)	1.24 (1.71)	0.10 (1.45)	7.37 (1.54)
			5 to 17	16.34 (2.18)	0.90 (1.80)	0.51 (1.70)	-0.07 (1.45)	4.47 (1.56)
			18 to 49	8.44 (0.80)	14.84 (0.94)	4.76 (1.01)	0.81 (0.84)	8.52 (0.94)
			50 to 64	9.81 (1.66)	9.16 (1.34)	27.15 (0.78)	3.42 (1.03)	11.53 (1.13)
			65+	12.07 (2.52)	10.21 (1.75)	15.99 (1.48)	29.50 (0.97)	14.04 (1.53)
			All ages	11.14 (0.42)	9.15 (1.29)	7.89 (1.18)	2.52 (1.02)	8.15 (1.17)
		80	0 to 4	16.55 (0.70)	4.76 (1.72)	1.45 (1.58)	0.12 (1.29)	11.53 (1.45)
			5 to 17	27.09 (1.80)	1.23 (1.77)	0.49 (1.70)	-0.12 (1.27)	7.69 (1.56)
			18 to 49	15.16 (1.67)	22.08 (0.79)	6.91 (0.94)	1.15 (0.74)	13.04 (0.96)
			50 to 64	17.53 (2.79)	13.72 (1.23)	39.14 (0.61)	4.92 (0.96)	17.31 (1.22)
			65+	21.20 (3.68)	15.22 (1.67)	23.15 (1.30)	41.72 (0.76)	20.69 (1.52)
			All ages	19.27 (1.06)	13.60 (1.19)	11.32 (1.10)	3.58 (0.90)	12.63 (1.18)
	1.79	40	0 to 4	6.33 (0.86)	1.47 (0.97)	0.45 (1.05)	0.09 (0.83)	3.58 (1.06)
			5 to 17	9.74 (0.76)	0.42 (0.94)	0.13 (0.99)	0.01 (0.84)	1.81 (1.10)
			18 to 49	3.70 (0.63)	6.39 (0.45)	1.96 (0.54)	0.38 (0.51)	4.07 (0.51)
			50 to 64	3.91 (1.01)	3.51 (0.63)	12.44 (0.53)	1.67 (0.63)	5.52 (0.61)
			65+	4.81 (1.51)	4.08 (1.02)	7.12 (1.04)	15.03 (0.87)	7.10 (1.03)
			All ages	5.52 (0.67)	3.92 (0.61)	3.61 (0.63)	1.37 (0.59)	3.90 (0.69)
		60	0 to 4	9.02 (0.90)	2.56 (0.93)	0.86 (1.04)	0.14 (0.81)	6.46 (1.18)
			5 to 17	14.57 (1.99)	0.53 (0.92)	0.33 (0.97)	-0.02 (0.82)	3.55 (1.29)
			18 to 49	6.48 (0.53)	12.47 (0.41)	3.89 (0.51)	0.70 (0.45)	7.44 (0.61)
			50 to 64	7.42 (1.30)	6.95 (0.65)	23.82 (0.47)	3.10 (0.62)	10.07 (0.77)
			65+	9.65 (1.90)	7.89 (1.05)	13.65 (0.96)	27.38 (0.74)	12.82 (1.22)
			All ages	9.08 (0.28)	7.58 (0.59)	7.00 (0.60)	2.49 (0.54)	7.17 (0.83)
		80	0 to 4	13.27 (0.57)	3.95 (0.97)	1.14 (0.93)	0.12 (0.79)	10.17 (1.26)
			5 to 17	21.68 (1.56)	0.73 (0.96)	0.23 (0.92)	-0.01 (0.72)	6.40 (1.35)
			18 to 49	11.21 (1.04)	19.36 (0.43)	5.82 (0.47)	1.06 (0.43)	11.51 (0.64)
			50 to 64	12.23 (1.93)	10.88 (0.74)	35.73 (0.40)	4.65 (0.55)	15.25 (0.77)
			65+	16.89 (2.69)	12.19 (1.22)	20.53 (0.88)	39.80 (0.64)	18.91 (0.95)
			All ages	14.76 (0.65)	11.75 (0.63)	10.43 (0.54)	3.67 (0.50)	11.22 (0.85)
	1.84	40	0 to 4	5.01 (1.13)	1.34 (0.63)	0.32 (0.51)	0.12 (0.55)	3.08 (0.62)
			5 to 17	8.25 (1.21)	0.29 (0.47)	0.09 (0.46)	0.04 (0.45)	1.23 (0.58)
			18 to 49	2.54 (0.72)	5.95 (0.25)	1.77 (0.30)	0.42 (0.27)	3.53 (0.32)
			50 to 64	2.52 (0.98)	2.96 (0.45)	11.77 (0.39)	1.62 (0.41)	4.77 (0.44)
			65+	3.35 (1.36)	3.53 (0.82)	6.71 (0.79)	15.14 (0.65)	6.55 (0.85)
			All ages	4.13 (0.89)	3.60 (0.32)	3.48 (0.30)	1.48 (0.31)	3.36 (0.39)
		60	0 to 4	8.66 (0.63)	2.57 (0.60)	0.71 (0.62)	0.10 (0.54)	5.72 (0.78)
			5 to 17	15.15 (1.46)	0.51 (0.54)	0.22 (0.53)	0.04 (0.40)	2.68 (0.73)
			18 to 49	4.96 (0.44)	11.61 (0.25)	3.48 (0.32)	0.75 (0.29)	6.56 (0.37)
			50 to 64	5.16 (0.87)	5.83 (0.42)	22.64 (0.40)	3.02 (0.43)	8.89 (0.48)
			65+	7.01 (1.53)	6.92 (0.79)	12.72 (0.87)	27.43 (0.67)	11.81 (0.87)
			All ages	7.84 (0.27)	7.02 (0.31)	6.73 (0.35)	2.68 (0.29)	6.33 (0.47)
		80	0 to 4	12.36 (0.72)	3.77 (0.56)	1.06 (0.46)	0.22 (0.53)	9.28 (0.80)
			5 to 17	22.13 (1.91)	0.63 (0.44)	0.23 (0.38)	0.07 (0.44)	5.22 (0.81)
			18 to 49	8.25 (0.55)	18.35 (0.26)	5.39 (0.27)	1.08 (0.27)	10.38 (0.41)
			50 to 64	8.98 (1.13)	9.47 (0.47)	34.54 (0.38)	4.58 (0.38)	13.71 (0.52)
			65+	12.01 (1.73)	10.90 (0.78)	19.58 (0.78)	39.92 (0.54)	17.50 (0.83)
			All ages	12.28 (0.28)	11.08 (0.30)	10.29 (0.25)	3.94 (0.28)	10.13 (0.52)
	1.93	40	0 to 4	3.42 (1.10)	1.15 (0.44)	0.29 (0.40)	0.04 (0.43)	2.77 (0.43)
			5 to 17	6.26 (1.18)	0.15 (0.28)	0.04 (0.22)	0 (0.18)	0.87 (0.32)
			18 to 49	1.51 (0.52)	5.45 (0.22)	1.58 (0.24)	0.36 (0.21)	3.10 (0.20)
			50 to 64	1.43 (0.60)	2.47 (0.33)	11.12 (0.35)	1.56 (0.36)	4.24 (0.30)
			65+	1.92 (1.02)	3.00 (0.68)	5.99 (0.65)	14.90 (0.64)	5.93 (0.61)
			All ages	2.74 (0.72)	3.24 (0.20)	3.30 (0.21)	1.49 (0.19)	2.97 (0.23)
		60	0 to 4	7.66 (0.58)	2.24 (0.47)	0.55 (0.41)	0.05 (0.41)	5.14 (0.40)
			5 to 17	14.71 (0.80)	0.31 (0.32)	0.06 (0.17)	-0.01 (0.22)	2.04 (0.31)
			18 to 49	3.62 (0.39)	10.79 (0.21)	3.09 (0.22)	0.65 (0.21)	5.88 (0.22)
			50 to 64	3.37 (0.60)	4.91 (0.38)	21.56 (0.38)	2.95 (0.35)	8.01 (0.38)
			65+	4.49 (1.00)	5.74 (0.70)	11.50 (0.72)	27.18 (0.61)	10.76 (0.75)
			All ages	6.46 (0.37)	6.40 (0.21)	6.40 (0.19)	2.74 (0.19)	5.68 (0.23)
		80	0 to 4	11.46 (0.83)	3.56 (0.46)	0.95 (0.38)	0.14 (0.37)	8.35 (0.40)
			5 to 17	22.52 (2.16)	0.47 (0.36)	0.15 (0.18)	0.01 (0.18)	4.25 (0.27)
			18 to 49	6.17 (0.42)	17.30 (0.25)	4.86 (0.24)	0.98 (0.21)	9.41 (0.20)
			50 to 64	6.17 (0.99)	8.06 (0.38)	22.29 (0.34)	4.46 (0.32)	12.42 (0.35)
			65+	8.29 (1.56)	9.23 (0.74)	18.19 (0.67)	39.81 (0.56)	16.05 (0.65)
			All ages	10.45 (0.30)	10.29 (0.24)	9.99 (0.19)	4.06 (0.19)	9.17 (0.20)
	2.07	40	0 to 4	2.07 (0.73)	1.25 (0.35)	0.36 (0.34)	0.01 (0.31)	2.60 (0.38)
			5 to 17	4.40 (0.77)	0.15 (0.11)	0.05 (0.10)	0.01 (0.09)	0.72 (0.20)
			18 to 49	0.78 (0.32)	5.92 (0.20)	1.63 (0.19)	0.34 (0.20)	2.80 (0.18)
			50 to 64	0.68 (0.39)	2.40 (0.31)	12.23 (0.33)	1.72 (0.27)	3.80 (0.31)
			65+	1.00 (0.73)	2.92 (0.70)	6.37 (0.72)	17.03 (0.56)	5.48 (0.59)
			All ages	1.66 (0.44)	3.46 (0.17)	3.66 (0.17)	1.74 (0.15)	2.71 (0.16)
		60	0 to 4	5.89 (0.82)	2.33 (0.35)	0.63 (0.33)	0.11 (0.36)	4.86 (0.41)
			5 to 17	13.48 (0.99)	0.27 (0.11)	0.11 (0.09)	0.03 (0.09)	1.71 (0.17)
			18 to 49	2.31 (0.39)	11.15 (0.21)	3.06 (0.17)	0.64 (0.17)	5.36 (0.17)
			50 to 64	1.77 (0.54)	4.64 (0.35)	22.57 (0.36)	3.06 (0.34)	7.25 (0.29)
			65+	2.26 (0.98)	5.44 (0.66)	11.91 (0.59)	29.25 (0.68)	10.01 (0.63)
			All ages	4.92 (0.57)	6.53 (0.18)	6.78 (0.15)	3.05 (0.17)	5.22 (0.16)
		80	0 to 4	12.14 (0.43)	3.78 (0.39)	0.95 (0.35)	0.20 (0.34)	7.93 (0.38)
			5 to 17	27.54 (0.78)	0.42 (0.12)	0.17 (0.10)	0.03 (0.10)	3.85 (0.14)
			18 to 49	4.94 (0.25)	17.78 (0.24)	4.76 (0.20)	0.94 (0.18)	8.73 (0.21)
			50 to 64	3.83 (0.47)	7.52 (0.34)	34.49 (0.39)	4.55 (0.30)	11.39 (0.29)
			65+	4.79 (0.91)	8.70 (0.57)	18.21 (0.71)	41.89 (0.50)	15.08 (0.55)
			All ages	10.21 (0.19)	10.44 (0.18)	10.40 (0.18)	4.41 (0.14)	8.57 (0.16)

## Sheet: Limited Vaccination Mortality
Sheet 3. Estimated mortality based on modeled symptomatic cases with varied vaccination strategies, varied vaccine uptake, varied ~R0 and varied vaccine effectiveness (VE) using case fatality rates from prior pandemics. Data is mean (standard deviation) of 100 simulations.
				Case Fatality Rate (CFR)
				H1N1-pdm09						US 2017-18 H3N2						1918 Influenza Pandemic						2021-22 COVID-19
				Vaccination Strategy
Vaccine Limit	~R0	VE	Age Group	No Vaccine	5 to 17 Only	18 to 49 Only	50 to 64 Only	65+ Only	Random Allocation	No Vaccine	5 to 17 Only	18 to 49 Only	50 to 64 Only	65+ Only	Random Allocation	No Vaccine	5 to 17 Only	18 to 49 Only	50 to 64 Only	65+ Only	Random Allocation	No Vaccine	5 to 17 Only	18 to 49 Only	50 to 64 Only	65+ Only	Random Allocation
50000	1.27	40	0 to 4	0.95 (0.02)	0.94 (0.01)	0.95 (0.02)	0.95 (0.02)	0.96 (0.02)	0.95 (0.02)	0.45 (0.01)	0.45 (0.00)	0.45 (0.01)	0.45 (0.01)	0.46 (0.01)	0.45 (0.01)	725.41 (12.42)	712.71 (7.55)	722.49 (14.23)	726.59 (14.17)	726.93 (12.36)	719.74 (12.52)	0.00 (0.00)	0.00 (0.00)	0.00 (0.00)	0.00 (0.00)	0.00 (0.00)	0.00 (0.00)
			5 to 17	6.62 (0.16)	6.51 (0.11)	6.65 (0.18)	6.66 (0.18)	6.65 (0.17)	6.64 (0.17)	7.09 (0.17)	6.97 (0.12)	7.12 (0.19)	7.13 (0.19)	7.12 (0.18)	7.11 (0.19)	685.35 (16.47)	674.12 (11.19)	688.25 (18.51)	689.58 (18.48)	688.70 (17.22)	687.36 (18.01)	13.10 (0.31)	12.89 (0.21)	13.16 (0.35)	13.18 (0.35)	13.17 (0.33)	13.14 (0.34)
			18 to 49	26.21 (0.28)	24.63 (0.53)	24.91 (0.27)	25.80 (0.33)	26.06 (0.33)	25.38 (0.36)	18.83 (0.20)	17.70 (0.38)	17.90 (0.20)	18.54 (0.24)	18.72 (0.24)	18.24 (0.26)	2126.01 (22.39)	1997.68 (43.15)	2020.26 (22.22)	2092.66 (27.00)	2113.72 (26.63)	2058.90 (29.24)	101.93 (1.07)	95.78 (2.07)	96.86 (1.29)	100.33 (1.29)	101.34 (1.28)	98.71 (1.40)
			50 to 64	7.57 (0.18)	6.89 (0.25)	7.20 (0.19)	6.94 (0.16)	7.46 (0.20)	7.16 (0.22)	14.29 (0.33)	13.01 (0.47)	13.61 (0.36)	13.11 (0.30)	14.09 (0.38)	13.53 (0.42)	596.91 (13.81)	543.38 (19.83)	568.28 (15.12)	547.41 (12.37)	588.37 (15.71)	565.20 (17.35)	176.55 (4.08)	160.72 (5.87)	168.08 (3.66)	161.91 (3.66)	174.03 (4.65)	167.17 (5.13)
			65+	2.47 (0.06)	2.20 (0.08)	2.33 (0.07)	2.33 (0.06)	2.28 (0.05)	2.31 (0.07)	77.47 (2.65)	69.12 (3.23)	73.14 (2.87)	73.05 (2.67)	71.36 (2.24)	72.38 (2.89)	407.21 (13.95)	363.32 (16.97)	384.46 (15.11)	383.97 (14.02)	375.12 (11.78)	380.45 (15.18)	561.04 (19.23)	500.57 (23.38)	529.70 (19.31)	529.02 (19.31)	516.83 (16.23)	524.17 (20.91)
			Overall	43.82 (0.36)	41.17 (0.42)	42.04 (0.36)	42.69 (0.36)	43.40 (0.28)	42.44 (0.31)	118.13 (0.97)	107.24 (1.15)	112.21 (0.99)	112.28 (0.99)	111.75 (0.78)	111.71 (0.85)	4540.89 (37.41)	4291.21 (44.25)	4383.75 (38.07)	4440.21 (38.04)	4492.84 (29.85)	4411.64 (32.50)	852.62 (7.02)	769.96 (8.31)	807.80 (7.14)	804.45 (7.14)	805.36 (5.61)	803.20 (6.10)
		60	0 to 4	0.95 (0.02)	0.87 (0.08)	0.94 (0.02)	0.95 (0.02)	0.96 (0.02)	0.93 (0.02)	0.45 (0.01)	0.42 (0.04)	0.45 (0.01)	0.45 (0.01)	0.46 (0.01)	0.44 (0.01)	725.41 (12.42)	663.94 (62.74)	717.57 (13.85)	724.88 (12.25)	727.08 (13.67)	707.85 (12.53)	0.00 (0.00)	0.00 (0.00)	0.00 (0.00)	0.00 (0.00)	0.00 (0.00)	0.00 (0.00)
			5 to 17	6.62 (0.16)	5.98 (0.55)	6.62 (0.18)	6.64 (0.17)	6.65 (0.17)	6.57 (0.16)	7.09 (0.17)	6.40 (0.59)	7.08 (0.20)	7.11 (0.18)	7.12 (0.18)	7.03 (0.17)	685.35 (16.47)	618.75 (56.93)	685.24 (18.91)	687.26 (17.53)	688.56 (17.49)	680.33 (16.87)	13.10 (0.31)	11.83 (1.09)	13.10 (0.33)	13.14 (0.33)	13.16 (0.33)	13.01 (0.32)
			18 to 49	26.21 (0.28)	22.45 (2.11)	23.89 (0.21)	25.59 (0.30)	26.08 (0.31)	24.67 (0.31)	18.83 (0.20)	16.13 (1.51)	17.17 (0.15)	18.39 (0.22)	18.74 (0.22)	17.73 (0.22)	2126.01 (22.39)	1821.22 (170.83)	1938.09 (17.25)	2075.48 (24.70)	2115.19 (25.38)	2001.37 (24.82)	101.93 (1.07)	87.32 (8.19)	92.92 (1.18)	99.51 (1.18)	101.41 (1.22)	95.96 (1.19)
			50 to 64	7.57 (0.18)	6.15 (0.60)	6.98 (0.15)	6.46 (0.12)	7.41 (0.19)	6.88 (0.18)	14.29 (0.33)	11.62 (1.12)	13.18 (0.29)	12.21 (0.23)	13.99 (0.36)	13.00 (0.35)	596.91 (13.81)	485.25 (46.97)	550.39 (11.94)	509.85 (9.74)	584.46 (14.85)	542.99 (14.50)	176.55 (4.08)	143.52 (13.89)	162.79 (2.88)	150.80 (2.88)	172.87 (4.39)	160.60 (4.29)
			65+	2.47 (0.06)	1.94 (0.15)	2.25 (0.05)	2.26 (0.06)	2.12 (0.05)	2.20 (0.06)	77.47 (2.65)	60.94 (6.11)	70.69 (2.22)	70.78 (2.30)	66.55 (1.98)	69.10 (2.47)	407.21 (13.95)	320.31 (32.10)	371.59 (11.67)	372.06 (12.09)	349.80 (10.39)	363.20 (12.97)	561.04 (19.23)	441.32 (44.22)	511.96 (16.66)	512.61 (16.66)	481.95 (14.31)	500.40 (17.86)
			Overall	43.82 (0.36)	37.40 (3.44)	40.69 (0.41)	41.90 (0.35)	43.22 (0.32)	41.26 (0.33)	118.13 (0.97)	95.50 (9.39)	108.57 (1.11)	108.93 (0.97)	106.85 (0.88)	107.30 (0.90)	4540.89 (37.41)	3909.47 (361.14)	4262.87 (42.86)	4369.53 (37.11)	4465.09 (33.85)	4295.73 (34.42)	852.62 (7.02)	683.99 (67.81)	780.78 (6.97)	776.06 (6.97)	769.40 (6.36)	769.97 (6.46)
		80	0 to 4	0.95 (0.02)	0.78 (0.06)	0.94 (0.02)	0.95 (0.02)	0.95 (0.02)	0.91 (0.01)	0.45 (0.01)	0.37 (0.03)	0.45 (0.01)	0.45 (0.01)	0.45 (0.01)	0.43 (0.01)	725.41 (12.42)	596.19 (48.95)	713.73 (13.42)	722.69 (11.92)	725.65 (12.92)	693.80 (10.82)	0.00 (0.00)	0.00 (0.00)	0.00 (0.00)	0.00 (0.00)	0.00 (0.00)	0.00 (0.00)
			5 to 17	6.62 (0.16)	5.19 (0.38)	6.61 (0.17)	6.62 (0.17)	6.64 (0.17)	6.47 (0.15)	7.09 (0.17)	5.55 (0.41)	7.08 (0.18)	7.09 (0.18)	7.10 (0.18)	6.93 (0.16)	685.35 (16.47)	537.11 (39.21)	684.58 (17.11)	685.68 (17.35)	687.08 (17.38)	670.13 (15.75)	13.10 (0.31)	10.27 (0.75)	13.09 (0.33)	13.11 (0.33)	13.14 (0.33)	12.81 (0.30)
			18 to 49	26.21 (0.28)	19.61 (1.70)	22.88 (0.23)	25.33 (0.27)	26.03 (0.34)	23.93 (0.32)	18.83 (0.20)	14.09 (1.22)	16.44 (0.16)	18.20 (0.20)	18.71 (0.24)	17.19 (0.23)	2126.01 (22.39)	1590.35 (137.72)	1855.76 (18.37)	2054.42 (22.19)	2111.71 (27.45)	1941.02 (26.01)	101.93 (1.07)	76.25 (6.60)	88.97 (1.06)	98.50 (1.06)	101.25 (1.32)	93.06 (1.25)
			50 to 64	7.57 (0.18)	5.22 (0.48)	6.75 (0.16)	5.98 (0.10)	7.37 (0.20)	6.57 (0.18)	14.29 (0.33)	9.87 (0.90)	12.75 (0.31)	11.29 (0.18)	13.93 (0.38)	12.42 (0.34)	596.91 (13.81)	412.02 (37.62)	532.31 (12.83)	471.45 (7.50)	581.70 (15.76)	518.62 (14.05)	176.55 (4.08)	121.86 (11.13)	157.44 (2.22)	139.44 (2.22)	172.05 (4.66)	153.40 (4.16)
			65+	2.47 (0.06)	1.63 (0.12)	2.18 (0.06)	2.16 (0.05)	1.97 (0.04)	2.09 (0.06)	77.47 (2.65)	51.01 (4.81)	68.29 (2.44)	67.87 (2.06)	61.86 (1.63)	65.59 (2.47)	407.21 (13.95)	268.15 (25.29)	358.93 (12.81)	356.77 (10.81)	325.18 (8.55)	344.78 (12.96)	561.04 (19.23)	369.45 (34.84)	494.53 (14.89)	491.56 (14.89)	448.03 (11.78)	475.02 (17.86)
			Overall	43.82 (0.36)	32.43 (2.62)	39.36 (0.34)	41.04 (0.37)	42.97 (0.32)	39.98 (0.31)	118.13 (0.97)	80.89 (7.15)	104.99 (0.94)	104.90 (1.01)	102.06 (0.87)	102.57 (0.84)	4540.89 (37.41)	3403.82 (274.98)	4145.31 (36.02)	4291.01 (38.78)	4431.33 (33.27)	4168.34 (32.27)	852.62 (7.02)	577.83 (51.63)	754.04 (7.28)	742.61 (7.28)	734.47 (6.25)	734.29 (6.06)
	1.31	40	0 to 4	1.06 (0.02)	1.06 (0.02)	1.06 (0.02)	1.06 (0.02)	1.06 (0.02)	1.05 (0.02)	0.51 (0.01)	0.50 (0.01)	0.50 (0.01)	0.51 (0.01)	0.51 (0.01)	0.50 (0.01)	809.31 (12.55)	805.18 (13.93)	804.69 (13.28)	810.47 (13.13)	810.22 (13.53)	799.41 (14.71)	0.00 (0.00)	0.00 (0.00)	0.00 (0.00)	0.00 (0.00)	0.00 (0.00)	0.00 (0.00)
			5 to 17	6.86 (0.13)	6.78 (0.19)	6.87 (0.14)	6.89 (0.14)	6.87 (0.13)	6.84 (0.18)	7.34 (0.14)	7.25 (0.20)	7.35 (0.15)	7.37 (0.15)	7.35 (0.14)	7.32 (0.19)	710.19 (13.35)	701.76 (19.72)	710.86 (14.86)	713.00 (14.90)	711.42 (13.73)	708.34 (18.28)	13.58 (0.26)	13.42 (0.38)	13.59 (0.28)	13.63 (0.28)	13.60 (0.26)	13.54 (0.35)
			18 to 49	32.83 (0.35)	31.61 (0.36)	31.28 (0.30)	32.37 (0.32)	32.79 (0.37)	31.90 (0.32)	23.59 (0.25)	22.71 (0.26)	22.47 (0.21)	23.26 (0.23)	23.56 (0.27)	22.92 (0.23)	2663.20 (28.10)	2564.07 (29.49)	2536.84 (24.10)	2625.72 (26.26)	2659.35 (30.05)	2587.25 (26.13)	127.69 (1.35)	122.93 (1.41)	121.63 (1.26)	125.89 (1.26)	127.50 (1.44)	124.05 (1.25)
			50 to 64	10.53 (0.24)	9.91 (0.26)	10.11 (0.22)	9.66 (0.17)	10.43 (0.26)	10.05 (0.24)	19.89 (0.46)	18.72 (0.49)	19.10 (0.42)	18.25 (0.32)	19.71 (0.49)	18.98 (0.46)	830.50 (19.02)	781.97 (20.33)	797.75 (17.47)	762.19 (13.41)	823.06 (20.33)	792.61 (19.10)	245.64 (5.63)	231.29 (6.01)	235.95 (3.97)	225.44 (3.97)	243.44 (6.01)	234.43 (5.65)
			65+	3.69 (0.09)	3.41 (0.09)	3.52 (0.08)	3.49 (0.08)	3.40 (0.07)	3.48 (0.10)	115.63 (3.80)	107.04 (3.89)	110.39 (3.54)	109.57 (3.44)	106.57 (3.08)	109.08 (4.06)	607.79 (19.96)	562.63 (20.42)	580.28 (18.63)	575.93 (18.08)	560.18 (16.19)	573.36 (21.33)	837.40 (27.50)	775.18 (28.14)	799.49 (24.92)	793.50 (24.92)	771.80 (22.31)	789.97 (29.39)
			Overall	54.97 (0.37)	52.78 (0.29)	52.83 (0.39)	53.48 (0.33)	54.56 (0.38)	53.32 (0.33)	166.95 (1.01)	156.23 (0.80)	159.82 (1.06)	158.96 (0.89)	157.70 (1.03)	158.80 (0.90)	5620.99 (38.64)	5415.61 (30.62)	5430.41 (40.64)	5487.31 (34.19)	5564.22 (39.45)	5460.97 (34.56)	1224.31 (8.68)	1142.82 (6.88)	1170.66 (7.68)	1158.46 (7.68)	1156.35 (8.86)	1161.99 (7.77)
		60	0 to 4	1.06 (0.02)	1.03 (0.01)	1.05 (0.02)	1.06 (0.02)	1.06 (0.02)	1.03 (0.02)	0.51 (0.01)	0.49 (0.01)	0.50 (0.01)	0.50 (0.01)	0.51 (0.01)	0.49 (0.01)	809.31 (12.55)	781.32 (9.61)	798.92 (14.78)	806.32 (13.47)	809.38 (11.74)	786.87 (15.74)	0.00 (0.00)	0.00 (0.00)	0.00 (0.00)	0.00 (0.00)	0.00 (0.00)	0.00 (0.00)
			5 to 17	6.86 (0.13)	6.49 (0.15)	6.85 (0.17)	6.87 (0.14)	6.87 (0.13)	6.78 (0.16)	7.34 (0.14)	6.95 (0.16)	7.33 (0.18)	7.35 (0.15)	7.35 (0.14)	7.25 (0.17)	710.19 (13.35)	672.15 (15.80)	709.23 (17.31)	710.63 (14.78)	711.26 (13.51)	701.28 (16.13)	13.58 (0.26)	12.85 (0.30)	13.56 (0.28)	13.59 (0.28)	13.60 (0.26)	13.41 (0.31)
			18 to 49	32.83 (0.35)	30.14 (0.63)	29.97 (0.28)	31.99 (0.31)	32.73 (0.37)	31.13 (0.29)	23.59 (0.25)	21.66 (0.45)	21.53 (0.20)	22.99 (0.23)	23.51 (0.26)	22.37 (0.21)	2663.20 (28.10)	2444.80 (50.85)	2430.69 (22.36)	2594.80 (25.43)	2654.48 (29.73)	2525.03 (23.48)	127.69 (1.35)	117.22 (2.44)	116.54 (1.22)	124.41 (1.22)	127.27 (1.43)	121.06 (1.13)
			50 to 64	10.53 (0.24)	9.30 (0.34)	9.79 (0.21)	8.94 (0.14)	10.35 (0.23)	9.69 (0.21)	19.89 (0.46)	17.56 (0.63)	18.49 (0.40)	16.88 (0.27)	19.55 (0.44)	18.30 (0.39)	830.50 (19.02)	733.58 (26.48)	772.07 (16.60)	704.99 (11.28)	816.63 (18.46)	764.31 (16.28)	245.64 (5.63)	216.97 (7.83)	228.36 (3.34)	208.52 (3.34)	241.54 (5.46)	226.06 (4.82)
			65+	3.69 (0.09)	3.17 (0.11)	3.40 (0.08)	3.35 (0.07)	3.16 (0.06)	3.34 (0.08)	115.63 (3.80)	99.52 (4.54)	106.49 (3.38)	104.95 (3.01)	98.98 (2.46)	104.63 (3.30)	607.79 (19.96)	523.12 (23.85)	559.73 (17.74)	551.68 (15.83)	520.29 (12.96)	549.97 (17.32)	837.40 (27.50)	720.74 (32.87)	771.18 (21.82)	760.09 (21.82)	716.84 (17.85)	757.74 (23.87)
			Overall	54.97 (0.37)	50.13 (0.48)	51.05 (0.42)	52.20 (0.32)	54.17 (0.38)	51.96 (0.37)	166.95 (1.01)	146.18 (1.33)	154.34 (1.14)	152.67 (0.89)	149.91 (1.04)	153.04 (1.01)	5620.99 (38.64)	5154.96 (50.95)	5270.63 (43.74)	5368.42 (34.12)	5512.03 (39.82)	5327.46 (38.98)	1224.31 (8.68)	1067.78 (11.45)	1129.64 (7.67)	1106.60 (7.67)	1099.24 (8.95)	1118.27 (8.76)
		80	0 to 4	1.06 (0.02)	0.97 (0.02)	1.04 (0.02)	1.06 (0.02)	1.06 (0.02)	1.01 (0.02)	0.51 (0.01)	0.46 (0.01)	0.50 (0.01)	0.50 (0.01)	0.51 (0.01)	0.48 (0.01)	809.31 (12.55)	736.89 (14.81)	792.55 (13.63)	804.50 (11.99)	810.26 (13.86)	772.12 (12.59)	0.00 (0.00)	0.00 (0.00)	0.00 (0.00)	0.00 (0.00)	0.00 (0.00)	0.00 (0.00)
			5 to 17	6.86 (0.13)	5.96 (0.11)	6.84 (0.17)	6.85 (0.14)	6.88 (0.14)	6.68 (0.15)	7.34 (0.14)	6.38 (0.11)	7.31 (0.18)	7.33 (0.15)	7.36 (0.15)	7.14 (0.16)	710.19 (13.35)	616.77 (10.98)	707.53 (17.19)	708.86 (14.39)	711.77 (14.16)	691.12 (15.90)	13.58 (0.26)	11.79 (0.21)	13.53 (0.28)	13.55 (0.28)	13.61 (0.27)	13.21 (0.30)
			18 to 49	32.83 (0.35)	27.90 (0.93)	28.59 (0.24)	31.67 (0.27)	32.69 (0.35)	30.22 (0.27)	23.59 (0.25)	20.05 (0.67)	20.54 (0.17)	22.76 (0.19)	23.49 (0.25)	21.72 (0.20)	2663.20 (28.10)	2263.00 (75.58)	2318.62 (19.24)	2568.75 (21.58)	2651.42 (28.64)	2451.57 (22.06)	127.69 (1.35)	108.50 (3.62)	111.17 (1.03)	123.16 (1.03)	127.12 (1.37)	117.54 (1.06)
			50 to 64	10.53 (0.24)	8.45 (0.41)	9.43 (0.19)	8.27 (0.11)	10.28 (0.23)	9.30 (0.19)	19.89 (0.46)	15.96 (0.77)	17.82 (0.36)	15.62 (0.20)	19.42 (0.43)	17.56 (0.35)	830.50 (19.02)	666.61 (32.33)	744.24 (15.18)	652.23 (8.48)	811.23 (18.01)	733.46 (14.60)	245.64 (5.63)	197.16 (9.56)	220.13 (2.51)	192.91 (2.51)	239.94 (5.33)	216.94 (4.32)
			65+	3.69 (0.09)	2.84 (0.12)	3.25 (0.07)	3.22 (0.06)	2.93 (0.05)	3.18 (0.07)	115.63 (3.80)	88.92 (5.02)	102.06 (3.10)	101.06 (2.46)	91.81 (2.05)	99.84 (2.78)	607.79 (19.96)	467.38 (26.41)	536.46 (16.31)	531.23 (12.91)	482.57 (10.76)	524.79 (14.59)	837.40 (27.50)	643.95 (36.38)	739.13 (17.79)	731.91 (17.79)	664.88 (14.83)	723.05 (20.10)
			Overall	54.97 (0.37)	46.11 (1.04)	49.15 (0.37)	51.07 (0.34)	53.84 (0.37)	50.40 (0.30)	166.95 (1.01)	131.76 (2.84)	148.23 (1.02)	147.27 (0.94)	142.58 (1.01)	146.75 (0.83)	5620.99 (38.64)	4750.65 (109.28)	5099.40 (39.13)	5265.57 (36.14)	5467.24 (38.63)	5173.06 (32.00)	1224.31 (8.68)	961.41 (24.55)	1083.95 (8.12)	1061.53 (8.12)	1045.55 (8.68)	1070.74 (7.19)
	1.46	40	0 to 4	1.19 (0.02)	1.16 (0.01)	1.18 (0.02)	1.19 (0.02)	1.19 (0.02)	1.17 (0.01)	0.57 (0.01)	0.55 (0.01)	0.56 (0.01)	0.57 (0.01)	0.57 (0.01)	0.56 (0.01)	906.53 (11.81)	885.10 (11.06)	900.81 (12.43)	902.74 (12.64)	908.15 (13.35)	889.01 (11.20)	0.00 (0.00)	0.00 (0.00)	0.00 (0.00)	0.00 (0.00)	0.00 (0.00)	0.00 (0.00)
			5 to 17	7.21 (0.09)	6.94 (0.14)	7.21 (0.09)	7.20 (0.09)	7.23 (0.10)	7.14 (0.09)	7.72 (0.10)	7.42 (0.15)	7.71 (0.10)	7.71 (0.09)	7.73 (0.11)	7.64 (0.10)	746.45 (9.33)	718.11 (14.65)	746.08 (9.55)	745.35 (9.09)	747.91 (10.84)	738.76 (9.68)	14.27 (0.18)	13.73 (0.28)	14.26 (0.17)	14.25 (0.17)	14.30 (0.21)	14.12 (0.19)
			18 to 49	39.87 (0.57)	38.45 (0.37)	38.05 (0.49)	39.26 (0.51)	39.79 (0.58)	38.66 (0.48)	28.65 (0.41)	27.63 (0.26)	27.34 (0.36)	28.21 (0.37)	28.59 (0.42)	27.78 (0.34)	3234.21 (46.50)	3118.67 (29.63)	3086.55 (40.13)	3184.29 (41.71)	3227.52 (47.44)	3135.93 (38.89)	155.06 (2.23)	149.53 (1.42)	147.99 (2.00)	152.67 (2.00)	154.74 (2.27)	150.35 (1.86)
			50 to 64	13.92 (0.30)	13.25 (0.27)	13.45 (0.32)	12.74 (0.22)	13.77 (0.32)	13.30 (0.28)	26.30 (0.56)	25.02 (0.51)	25.41 (0.60)	24.07 (0.42)	26.02 (0.60)	25.12 (0.53)	1098.23 (23.53)	1045.01 (21.21)	1061.07 (24.94)	1005.37 (17.59)	1086.67 (24.88)	1049.10 (22.14)	324.83 (6.96)	309.09 (6.27)	313.84 (5.20)	297.36 (5.20)	321.41 (7.36)	310.30 (6.55)
			65+	5.20 (0.11)	4.88 (0.11)	5.00 (0.12)	4.93 (0.09)	4.77 (0.09)	4.90 (0.10)	163.06 (4.69)	153.05 (4.78)	156.81 (4.94)	154.67 (3.74)	149.52 (3.77)	153.76 (4.35)	857.09 (24.65)	804.51 (25.10)	824.26 (25.96)	813.03 (19.68)	785.94 (19.81)	808.20 (22.87)	1180.89 (33.96)	1108.44 (34.58)	1135.65 (27.11)	1120.18 (27.11)	1082.85 (27.29)	1113.52 (31.51)
			Overall	67.40 (0.81)	64.68 (0.32)	64.90 (0.76)	65.32 (0.70)	66.75 (0.86)	65.17 (0.65)	226.29 (2.21)	213.68 (0.86)	217.84 (2.08)	215.23 (1.91)	212.43 (2.35)	214.85 (1.78)	6842.50 (85.12)	6571.40 (33.16)	6618.77 (79.95)	6650.79 (73.59)	6756.19 (90.47)	6621.01 (68.38)	1675.05 (22.73)	1580.78 (8.86)	1611.74 (19.65)	1584.46 (19.65)	1573.30 (24.16)	1588.29 (18.26)
		60	0 to 4	1.19 (0.02)	1.14 (0.02)	1.17 (0.02)	1.18 (0.02)	1.19 (0.02)	1.15 (0.02)	0.57 (0.01)	0.54 (0.01)	0.56 (0.01)	0.56 (0.01)	0.57 (0.01)	0.55 (0.01)	906.53 (11.81)	868.44 (12.94)	891.16 (12.74)	900.73 (11.53)	907.11 (13.33)	874.47 (11.89)	0.00 (0.00)	0.00 (0.00)	0.00 (0.00)	0.00 (0.00)	0.00 (0.00)	0.00 (0.00)
			5 to 17	7.21 (0.09)	6.68 (0.17)	7.18 (0.10)	7.19 (0.08)	7.21 (0.10)	7.06 (0.10)	7.72 (0.10)	7.14 (0.19)	7.68 (0.10)	7.69 (0.09)	7.72 (0.10)	7.55 (0.11)	746.45 (9.33)	691.08 (17.90)	742.68 (9.95)	744.08 (8.71)	746.53 (10.00)	730.66 (10.16)	14.27 (0.18)	13.21 (0.34)	14.20 (0.17)	14.23 (0.17)	14.27 (0.19)	13.97 (0.19)
			18 to 49	39.87 (0.57)	37.36 (0.33)	36.45 (0.47)	38.76 (0.46)	39.70 (0.58)	37.73 (0.44)	28.65 (0.41)	26.85 (0.24)	26.19 (0.34)	27.85 (0.33)	28.53 (0.42)	27.11 (0.31)	3234.21 (46.50)	3030.64 (26.97)	2956.42 (38.43)	3143.58 (37.41)	3220.49 (47.34)	3059.94 (35.50)	155.06 (2.23)	145.30 (1.29)	141.75 (1.79)	150.72 (1.79)	154.41 (2.27)	146.71 (1.70)
			50 to 64	13.92 (0.30)	12.74 (0.26)	13.04 (0.27)	11.80 (0.18)	13.67 (0.30)	12.83 (0.25)	26.30 (0.56)	24.07 (0.50)	24.64 (0.51)	22.29 (0.35)	25.83 (0.56)	24.23 (0.46)	1098.23 (23.53)	1005.31 (20.81)	1028.99 (21.30)	930.77 (14.52)	1078.63 (23.51)	1012.08 (19.33)	324.83 (6.96)	297.35 (6.16)	304.35 (4.29)	275.30 (4.29)	319.03 (6.95)	299.35 (5.72)
			65+	5.20 (0.11)	4.67 (0.10)	4.84 (0.10)	4.71 (0.09)	4.42 (0.08)	4.70 (0.10)	163.06 (4.69)	146.39 (4.32)	151.79 (4.05)	147.71 (3.63)	138.75 (3.15)	147.40 (4.02)	857.09 (24.65)	769.48 (22.70)	797.89 (21.30)	776.45 (19.10)	729.32 (16.56)	774.80 (21.15)	1180.89 (33.96)	1060.18 (31.28)	1099.32 (26.32)	1069.77 (26.32)	1004.84 (22.81)	1067.50 (29.14)
			Overall	67.40 (0.81)	62.59 (0.28)	62.68 (0.76)	63.64 (0.63)	66.21 (0.83)	63.46 (0.59)	226.29 (2.21)	205.00 (0.77)	210.86 (2.09)	206.10 (1.72)	201.39 (2.26)	206.84 (1.60)	6842.50 (85.12)	6364.95 (29.74)	6417.14 (80.26)	6495.61 (66.20)	6682.08 (86.87)	6451.95 (61.51)	1675.05 (22.73)	1516.04 (7.94)	1559.61 (17.68)	1510.01 (17.68)	1492.55 (23.20)	1527.53 (16.43)
		80	0 to 4	1.19 (0.02)	1.10 (0.01)	1.16 (0.02)	1.18 (0.02)	1.19 (0.02)	1.13 (0.01)	0.57 (0.01)	0.52 (0.01)	0.55 (0.01)	0.56 (0.01)	0.57 (0.01)	0.54 (0.01)	906.53 (11.81)	836.08 (10.70)	884.66 (13.62)	898.36 (12.85)	906.87 (13.69)	858.88 (10.05)	0.00 (0.00)	0.00 (0.00)	0.00 (0.00)	0.00 (0.00)	0.00 (0.00)	0.00 (0.00)
			5 to 17	7.21 (0.09)	6.24 (0.15)	7.16 (0.09)	7.19 (0.10)	7.22 (0.09)	6.95 (0.09)	7.72 (0.10)	6.68 (0.16)	7.66 (0.10)	7.69 (0.10)	7.73 (0.10)	7.44 (0.10)	746.45 (9.33)	645.88 (15.31)	740.89 (9.78)	743.66 (9.89)	747.27 (9.49)	719.37 (9.42)	14.27 (0.18)	12.35 (0.29)	14.16 (0.19)	14.22 (0.19)	14.29 (0.18)	13.75 (0.18)
			18 to 49	39.87 (0.57)	35.53 (0.38)	34.79 (0.42)	38.32 (0.52)	39.68 (0.56)	36.73 (0.38)	28.65 (0.41)	25.53 (0.27)	25.00 (0.30)	27.53 (0.38)	28.51 (0.40)	26.39 (0.27)	3234.21 (46.50)	2881.88 (30.55)	2822.24 (33.87)	3108.08 (42.58)	3218.31 (45.06)	2978.89 (30.68)	155.06 (2.23)	138.17 (1.46)	135.31 (2.04)	149.02 (2.04)	154.30 (2.16)	142.82 (1.47)
			50 to 64	13.92 (0.30)	11.99 (0.26)	12.61 (0.26)	10.88 (0.17)	13.57 (0.29)	12.36 (0.24)	26.30 (0.56)	22.64 (0.50)	23.82 (0.49)	20.56 (0.32)	25.63 (0.54)	23.34 (0.45)	1098.23 (23.53)	945.50 (20.71)	994.99 (20.30)	858.59 (13.57)	1070.44 (22.59)	974.90 (18.72)	324.83 (6.96)	279.65 (6.12)	294.29 (4.01)	253.95 (4.01)	316.61 (6.68)	288.35 (5.54)
			65+	5.20 (0.11)	4.35 (0.10)	4.67 (0.09)	4.52 (0.09)	4.09 (0.06)	4.51 (0.09)	163.06 (4.69)	136.31 (4.13)	146.57 (3.93)	141.70 (3.59)	128.26 (2.51)	141.28 (3.57)	857.09 (24.65)	716.49 (21.71)	770.41 (20.65)	744.84 (18.84)	674.17 (13.21)	742.62 (18.79)	1180.89 (33.96)	987.16 (29.91)	1061.45 (25.96)	1026.23 (25.96)	928.85 (18.21)	1023.16 (25.89)
			Overall	67.40 (0.81)	59.20 (0.25)	60.40 (0.70)	62.09 (0.73)	65.75 (0.79)	61.67 (0.48)	226.29 (2.21)	191.68 (0.67)	203.60 (1.93)	198.04 (1.98)	190.69 (2.17)	198.98 (1.32)	6842.50 (85.12)	6025.82 (25.87)	6213.19 (74.09)	6353.53 (76.30)	6617.07 (83.45)	6274.65 (50.69)	1675.05 (22.73)	1417.34 (6.91)	1505.22 (20.38)	1443.41 (20.38)	1414.05 (22.29)	1468.09 (13.54)
	1.5	40	0 to 4	1.33 (0.02)	1.28 (0.01)	1.32 (0.02)	1.33 (0.02)	1.33 (0.02)	1.30 (0.02)	0.63 (0.01)	0.61 (0.01)	0.63 (0.01)	0.64 (0.01)	0.64 (0.01)	0.62 (0.01)	1012.95 (18.87)	975.76 (10.83)	1006.60 (19.03)	1014.65 (17.05)	1014.56 (18.57)	992.68 (17.37)	0.00 (0.00)	0.00 (0.00)	0.00 (0.00)	0.00 (0.00)	0.00 (0.00)	0.00 (0.00)
			5 to 17	7.63 (0.14)	7.19 (0.09)	7.64 (0.14)	7.65 (0.14)	7.65 (0.14)	7.54 (0.14)	8.17 (0.15)	7.69 (0.10)	8.18 (0.15)	8.19 (0.14)	8.19 (0.15)	8.07 (0.15)	789.84 (14.54)	743.97 (9.60)	790.76 (14.79)	791.85 (14.02)	792.16 (14.89)	780.41 (14.13)	15.10 (0.28)	14.22 (0.18)	15.12 (0.27)	15.14 (0.27)	15.14 (0.28)	14.92 (0.27)
			18 to 49	46.66 (0.62)	45.23 (0.47)	44.70 (0.63)	46.08 (0.59)	46.63 (0.62)	45.49 (0.60)	33.53 (0.44)	32.50 (0.34)	32.12 (0.45)	33.11 (0.43)	33.51 (0.44)	32.69 (0.43)	3784.96 (50.05)	3668.74 (38.52)	3625.62 (50.76)	3737.94 (48.22)	3782.43 (49.93)	3690.13 (48.34)	181.47 (2.40)	175.90 (1.85)	173.83 (2.31)	179.22 (2.31)	181.35 (2.39)	176.92 (2.32)
			50 to 64	17.36 (0.30)	16.73 (0.30)	16.87 (0.34)	15.96 (0.23)	17.20 (0.28)	16.74 (0.28)	32.78 (0.56)	31.60 (0.57)	31.86 (0.63)	30.15 (0.44)	32.50 (0.53)	31.61 (0.53)	1369.20 (23.43)	1319.83 (23.89)	1330.55 (26.48)	1259.26 (18.51)	1357.27 (22.12)	1320.33 (22.31)	404.98 (6.93)	390.37 (7.07)	393.54 (5.48)	372.46 (5.48)	401.45 (6.54)	390.52 (6.60)
			65+	6.87 (0.12)	6.56 (0.13)	6.64 (0.13)	6.55 (0.11)	6.29 (0.08)	6.55 (0.12)	215.32 (4.95)	205.58 (5.24)	208.12 (5.37)	205.33 (4.68)	197.26 (3.53)	205.42 (4.99)	1131.80 (25.99)	1080.62 (27.56)	1093.98 (28.23)	1079.32 (24.61)	1036.85 (18.56)	1079.75 (26.24)	1559.38 (35.81)	1488.86 (37.97)	1507.26 (33.91)	1487.06 (33.91)	1428.55 (25.57)	1487.66 (36.15)
			Overall	79.85 (1.09)	76.99 (0.61)	77.17 (1.11)	77.58 (0.99)	79.11 (1.04)	77.63 (1.03)	290.43 (2.99)	277.99 (1.67)	280.90 (3.04)	277.42 (2.72)	272.08 (2.86)	278.41 (2.82)	8088.76 (115.04)	7788.92 (64.31)	7847.51 (116.70)	7883.03 (104.55)	7983.28 (109.76)	7863.30 (108.38)	2160.92 (21.60)	2069.35 (12.08)	2089.75 (19.63)	2053.87 (19.63)	2026.49 (20.61)	2070.03 (20.35)
		60	0 to 4	1.33 (0.02)	1.25 (0.01)	1.32 (0.03)	1.33 (0.02)	1.33 (0.03)	1.29 (0.02)	0.63 (0.01)	0.59 (0.01)	0.63 (0.01)	0.63 (0.01)	0.64 (0.01)	0.61 (0.01)	1012.95 (18.87)	948.90 (8.82)	1001.13 (19.32)	1010.03 (18.89)	1014.70 (20.19)	978.18 (14.67)	0.00 (0.00)	0.00 (0.00)	0.00 (0.00)	0.00 (0.00)	0.00 (0.00)	0.00 (0.00)
			5 to 17	7.63 (0.14)	6.83 (0.10)	7.63 (0.15)	7.64 (0.14)	7.66 (0.15)	7.46 (0.12)	8.17 (0.15)	7.31 (0.11)	8.17 (0.16)	8.17 (0.15)	8.19 (0.16)	7.99 (0.13)	789.84 (14.54)	707.40 (10.68)	790.04 (15.17)	790.44 (14.39)	792.33 (15.45)	772.44 (12.59)	15.10 (0.28)	13.52 (0.20)	15.10 (0.27)	15.11 (0.27)	15.15 (0.30)	14.77 (0.24)
			18 to 49	46.66 (0.62)	44.17 (0.39)	43.03 (0.54)	45.54 (0.59)	46.57 (0.64)	44.46 (0.58)	33.53 (0.44)	31.74 (0.28)	30.92 (0.39)	32.72 (0.42)	33.46 (0.46)	31.94 (0.42)	3784.96 (50.05)	3582.60 (31.89)	3490.39 (43.98)	3693.72 (47.65)	3777.63 (52.13)	3606.15 (47.24)	181.47 (2.40)	171.77 (1.53)	167.35 (2.28)	177.10 (2.28)	181.12 (2.50)	172.90 (2.26)
			50 to 64	17.36 (0.30)	16.29 (0.28)	16.47 (0.30)	14.84 (0.20)	17.08 (0.29)	16.17 (0.29)	32.78 (0.56)	30.77 (0.53)	31.11 (0.58)	28.03 (0.38)	32.26 (0.55)	30.54 (0.55)	1369.20 (23.43)	1284.99 (21.97)	1299.42 (24.04)	1170.65 (15.69)	1347.38 (22.77)	1275.67 (22.96)	404.98 (6.93)	380.07 (6.50)	384.34 (4.64)	346.25 (4.64)	398.52 (6.74)	377.31 (6.79)
			65+	6.87 (0.12)	6.35 (0.12)	6.49 (0.12)	6.28 (0.09)	5.83 (0.08)	6.29 (0.11)	215.32 (4.95)	199.16 (4.84)	203.48 (4.99)	196.84 (3.82)	182.88 (3.20)	197.15 (4.59)	1131.80 (25.99)	1046.88 (25.44)	1069.57 (26.20)	1034.69 (20.07)	961.30 (16.82)	1036.32 (24.15)	1559.38 (35.81)	1442.36 (35.05)	1473.63 (27.66)	1425.57 (27.66)	1324.46 (23.18)	1427.82 (33.27)
			Overall	79.85 (1.09)	74.89 (0.38)	74.94 (1.05)	75.62 (0.96)	78.47 (1.09)	75.67 (0.94)	290.43 (2.99)	269.57 (1.04)	274.31 (2.86)	266.40 (2.63)	257.43 (2.97)	268.24 (2.58)	8088.76 (115.04)	7570.77 (40.16)	7650.55 (110.05)	7699.51 (101.20)	7893.35 (114.22)	7668.76 (99.20)	2160.92 (21.60)	2007.72 (7.54)	2040.42 (19.00)	1964.03 (19.00)	1919.25 (21.45)	1992.80 (18.63)
		80	0 to 4	1.33 (0.02)	1.21 (0.01)	1.30 (0.02)	1.33 (0.02)	1.34 (0.03)	1.26 (0.02)	0.63 (0.01)	0.57 (0.01)	0.62 (0.01)	0.63 (0.01)	0.64 (0.01)	0.60 (0.01)	1012.95 (18.87)	918.52 (9.92)	990.59 (16.94)	1009.39 (18.17)	1016.24 (19.31)	958.85 (15.92)	0.00 (0.00)	0.00 (0.00)	0.00 (0.00)	0.00 (0.00)	0.00 (0.00)	0.00 (0.00)
			5 to 17	7.63 (0.14)	6.39 (0.10)	7.60 (0.14)	7.64 (0.14)	7.66 (0.15)	7.34 (0.12)	8.17 (0.15)	6.83 (0.10)	8.13 (0.15)	8.17 (0.15)	8.20 (0.16)	7.86 (0.13)	789.84 (14.54)	661.13 (9.98)	786.78 (14.79)	790.52 (14.78)	792.77 (15.62)	759.94 (12.46)	15.10 (0.28)	12.64 (0.19)	15.04 (0.28)	15.11 (0.28)	15.16 (0.30)	14.53 (0.24)
			18 to 49	46.66 (0.62)	42.62 (0.32)	41.12 (0.50)	44.99 (0.58)	46.52 (0.67)	43.39 (0.59)	33.53 (0.44)	30.62 (0.23)	29.55 (0.36)	32.33 (0.41)	33.43 (0.48)	31.18 (0.42)	3784.96 (50.05)	3456.85 (25.58)	3335.33 (40.36)	3649.44 (46.71)	3773.68 (53.96)	3519.52 (47.51)	181.47 (2.40)	165.74 (1.23)	159.91 (2.24)	174.97 (2.24)	180.93 (2.59)	168.74 (2.28)
			50 to 64	17.36 (0.30)	15.62 (0.25)	15.98 (0.29)	13.65 (0.19)	16.96 (0.30)	15.66 (0.28)	32.78 (0.56)	29.51 (0.47)	30.18 (0.56)	25.78 (0.35)	32.03 (0.56)	29.58 (0.53)	1369.20 (23.43)	1232.28 (19.59)	1260.29 (23.19)	1076.51 (14.64)	1337.84 (23.41)	1235.52 (22.24)	404.98 (6.93)	364.48 (5.80)	372.76 (4.33)	318.41 (4.33)	395.70 (6.92)	365.44 (6.58)
			65+	6.87 (0.12)	6.05 (0.11)	6.27 (0.11)	6.00 (0.10)	5.39 (0.07)	6.06 (0.10)	215.32 (4.95)	189.68 (4.51)	196.63 (4.64)	188.31 (4.14)	168.87 (2.77)	190.02 (4.10)	1131.80 (25.99)	997.01 (23.73)	1033.55 (24.39)	989.82 (21.78)	887.66 (14.56)	998.80 (21.57)	1559.38 (35.81)	1373.66 (32.69)	1424.00 (30.00)	1363.75 (30.00)	1223.00 (20.06)	1376.12 (29.72)
			Overall	79.85 (1.09)	71.88 (0.24)	72.27 (0.98)	73.61 (0.95)	77.86 (1.11)	73.71 (0.95)	290.43 (2.99)	257.21 (0.67)	265.10 (2.68)	255.22 (2.60)	243.17 (3.03)	259.23 (2.59)	8088.76 (115.04)	7265.79 (25.57)	7406.55 (103.04)	7515.68 (99.95)	7808.19 (116.54)	7472.63 (99.59)	2160.92 (21.60)	1916.52 (4.80)	1971.72 (18.77)	1872.24 (18.77)	1814.78 (21.88)	1924.83 (18.70)
	1.64	40	0 to 4	1.48 (0.02)	1.42 (0.02)	1.46 (0.02)	1.47 (0.02)	1.47 (0.02)	1.44 (0.02)	0.70 (0.01)	0.67 (0.01)	0.70 (0.01)	0.70 (0.01)	0.70 (0.01)	0.69 (0.01)	1122.64 (15.23)	1078.15 (14.99)	1113.38 (16.14)	1120.73 (16.25)	1119.90 (18.14)	1098.29 (17.90)	0.00 (0.00)	0.00 (0.00)	0.00 (0.00)	0.00 (0.00)	0.00 (0.00)	0.00 (0.00)
			5 to 17	8.06 (0.12)	7.56 (0.11)	8.04 (0.12)	8.06 (0.12)	8.05 (0.13)	7.95 (0.14)	8.62 (0.12)	8.09 (0.12)	8.61 (0.12)	8.62 (0.13)	8.61 (0.14)	8.50 (0.15)	834.03 (11.96)	782.09 (11.50)	832.55 (11.99)	834.06 (12.59)	833.00 (13.58)	822.38 (14.14)	15.94 (0.23)	14.95 (0.22)	15.92 (0.24)	15.95 (0.24)	15.92 (0.26)	15.72 (0.27)
			18 to 49	53.11 (0.44)	51.79 (0.54)	50.94 (0.42)	52.43 (0.46)	52.90 (0.52)	51.80 (0.51)	38.16 (0.31)	37.21 (0.39)	36.60 (0.30)	37.67 (0.33)	38.01 (0.37)	37.22 (0.37)	4307.71 (35.38)	4200.47 (43.68)	4131.86 (34.29)	4252.81 (37.42)	4290.76 (42.05)	4201.95 (41.60)	206.53 (1.70)	201.39 (2.09)	198.10 (1.79)	203.90 (1.79)	205.72 (2.02)	201.46 (1.99)
			50 to 64	20.73 (0.22)	20.21 (0.28)	20.23 (0.23)	19.13 (0.18)	20.51 (0.26)	20.03 (0.25)	39.15 (0.42)	38.17 (0.53)	38.21 (0.43)	36.14 (0.34)	38.74 (0.48)	37.84 (0.47)	1634.98 (17.45)	1594.33 (22.32)	1595.93 (18.03)	1509.30 (14.19)	1617.83 (20.22)	1580.52 (19.44)	483.59 (5.16)	471.56 (6.60)	472.04 (4.20)	446.41 (4.20)	478.51 (5.98)	467.48 (5.75)
			65+	8.64 (0.09)	8.39 (0.12)	8.41 (0.09)	8.27 (0.09)	7.89 (0.08)	8.28 (0.11)	271.06 (3.71)	263.23 (5.13)	263.68 (3.82)	259.35 (3.89)	247.41 (3.36)	259.73 (4.42)	1424.82 (19.49)	1383.64 (26.98)	1385.98 (20.10)	1363.26 (20.45)	1300.48 (17.69)	1365.23 (23.21)	1963.09 (26.85)	1906.35 (37.17)	1909.58 (28.17)	1878.28 (28.17)	1791.77 (24.37)	1880.99 (31.98)
			Overall	92.01 (0.86)	89.36 (0.92)	89.09 (0.81)	89.37 (0.81)	90.82 (0.93)	89.51 (0.94)	357.70 (2.34)	347.37 (2.53)	347.79 (2.21)	342.49 (2.21)	333.47 (2.56)	343.98 (2.58)	9324.18 (89.93)	9038.68 (97.11)	9059.69 (84.80)	9080.16 (85.08)	9161.97 (98.27)	9068.37 (99.14)	2669.15 (16.89)	2594.26 (18.23)	2595.63 (15.98)	2544.53 (15.98)	2491.93 (18.45)	2565.65 (18.61)
		60	0 to 4	1.48 (0.02)	1.37 (0.01)	1.45 (0.02)	1.47 (0.02)	1.47 (0.02)	1.42 (0.02)	0.70 (0.01)	0.65 (0.01)	0.69 (0.01)	0.70 (0.01)	0.70 (0.01)	0.68 (0.01)	1122.64 (15.23)	1042.57 (9.90)	1105.19 (19.01)	1116.46 (16.64)	1119.57 (17.80)	1081.84 (17.63)	0.00 (0.00)	0.00 (0.00)	0.00 (0.00)	0.00 (0.00)	0.00 (0.00)	0.00 (0.00)
			5 to 17	8.06 (0.12)	7.12 (0.06)	8.03 (0.14)	8.05 (0.13)	8.05 (0.13)	7.87 (0.13)	8.62 (0.12)	7.61 (0.07)	8.59 (0.15)	8.61 (0.14)	8.61 (0.14)	8.42 (0.14)	834.03 (11.96)	736.42 (6.29)	830.83 (14.12)	833.04 (13.16)	832.87 (13.16)	814.57 (13.60)	15.94 (0.23)	14.08 (0.12)	15.88 (0.25)	15.93 (0.25)	15.92 (0.25)	15.57 (0.26)
			18 to 49	53.11 (0.44)	50.69 (0.43)	49.15 (0.46)	51.84 (0.48)	52.84 (0.47)	50.81 (0.55)	38.16 (0.31)	36.42 (0.31)	35.31 (0.33)	37.25 (0.35)	37.97 (0.34)	36.51 (0.40)	4307.71 (35.38)	4111.34 (35.17)	3986.54 (37.47)	4205.03 (39.11)	4286.20 (38.15)	4120.94 (44.92)	206.53 (1.70)	197.12 (1.69)	191.14 (1.87)	201.61 (1.87)	205.50 (1.83)	197.58 (2.15)
			50 to 64	20.73 (0.22)	19.78 (0.24)	19.80 (0.24)	17.82 (0.17)	20.36 (0.23)	19.49 (0.26)	39.15 (0.42)	37.36 (0.46)	37.39 (0.46)	33.65 (0.33)	38.45 (0.43)	36.82 (0.49)	1634.98 (17.45)	1560.32 (19.17)	1561.67 (19.05)	1405.42 (13.77)	1606.01 (17.83)	1537.84 (20.61)	483.59 (5.16)	461.50 (5.67)	461.90 (4.07)	415.69 (4.07)	475.02 (5.27)	454.86 (6.10)
			65+	8.64 (0.09)	8.18 (0.11)	8.23 (0.11)	7.95 (0.09)	7.33 (0.07)	7.99 (0.11)	271.06 (3.71)	256.57 (4.79)	258.01 (4.46)	249.17 (3.69)	229.83 (2.87)	250.66 (4.44)	1424.82 (19.49)	1348.65 (25.16)	1356.22 (23.46)	1309.76 (19.38)	1208.06 (15.10)	1317.55 (23.32)	1963.09 (26.85)	1858.14 (34.66)	1868.57 (26.71)	1804.55 (26.71)	1664.44 (20.81)	1815.29 (32.13)
			Overall	92.01 (0.86)	87.13 (0.64)	86.65 (0.92)	87.12 (0.84)	90.05 (0.86)	87.58 (0.98)	357.70 (2.34)	338.62 (1.75)	340.00 (2.50)	329.39 (2.29)	315.56 (2.36)	333.08 (2.67)	9324.18 (89.93)	8799.31 (67.33)	8840.44 (96.18)	8869.70 (88.15)	9052.71 (90.53)	8872.75 (102.76)	2669.15 (16.89)	2530.84 (12.64)	2537.49 (16.55)	2437.78 (16.55)	2360.89 (17.00)	2483.30 (19.29)
		80	0 to 4	1.48 (0.02)	1.32 (0.01)	1.44 (0.02)	1.47 (0.02)	1.47 (0.02)	1.39 (0.02)	0.70 (0.01)	0.63 (0.00)	0.69 (0.01)	0.70 (0.01)	0.70 (0.01)	0.66 (0.01)	1122.64 (15.23)	1001.56 (6.91)	1096.39 (18.42)	1115.14 (16.28)	1119.17 (16.23)	1061.56 (17.30)	0.00 (0.00)	0.00 (0.00)	0.00 (0.00)	0.00 (0.00)	0.00 (0.00)	0.00 (0.00)
			5 to 17	8.06 (0.12)	6.55 (0.07)	8.02 (0.13)	8.04 (0.12)	8.05 (0.12)	7.75 (0.13)	8.62 (0.12)	7.01 (0.08)	8.58 (0.14)	8.60 (0.13)	8.61 (0.13)	8.29 (0.14)	834.03 (11.96)	678.11 (7.32)	829.88 (13.94)	831.95 (12.48)	833.06 (12.25)	801.72 (13.55)	15.94 (0.23)	12.96 (0.14)	15.87 (0.24)	15.90 (0.24)	15.93 (0.23)	15.33 (0.26)
			18 to 49	53.11 (0.44)	49.24 (0.33)	47.15 (0.41)	51.23 (0.45)	52.77 (0.46)	49.64 (0.52)	38.16 (0.31)	35.38 (0.24)	33.88 (0.29)	36.81 (0.32)	37.92 (0.33)	35.67 (0.37)	4307.71 (35.38)	3993.90 (27.16)	3824.18 (33.27)	4155.23 (36.57)	4280.10 (37.66)	4026.39 (41.87)	206.53 (1.70)	191.49 (1.30)	183.35 (1.75)	199.22 (1.75)	205.21 (1.81)	193.05 (2.01)
			50 to 64	20.73 (0.22)	19.18 (0.24)	19.32 (0.23)	16.43 (0.13)	20.20 (0.22)	18.91 (0.24)	39.15 (0.42)	36.23 (0.45)	36.49 (0.44)	31.04 (0.25)	38.15 (0.41)	35.71 (0.46)	1634.98 (17.45)	1513.10 (18.91)	1524.02 (18.44)	1296.28 (10.50)	1593.32 (17.05)	1491.56 (19.09)	483.59 (5.16)	447.54 (5.59)	450.77 (3.11)	383.41 (3.11)	471.26 (5.04)	441.17 (5.65)
			65+	8.64 (0.09)	7.88 (0.12)	8.00 (0.10)	7.62 (0.08)	6.75 (0.06)	7.71 (0.10)	271.06 (3.71)	247.19 (4.82)	250.85 (4.04)	238.84 (3.20)	211.52 (2.37)	241.64 (4.30)	1424.82 (19.49)	1299.31 (25.34)	1318.57 (21.23)	1255.44 (16.82)	1111.82 (12.45)	1270.15 (22.61)	1963.09 (26.85)	1790.17 (34.91)	1816.70 (23.18)	1729.72 (23.18)	1531.84 (17.16)	1749.98 (31.15)
			Overall	92.01 (0.86)	84.17 (0.37)	83.92 (0.86)	84.78 (0.76)	89.23 (0.82)	85.39 (0.93)	357.70 (2.34)	326.43 (1.00)	330.48 (2.36)	315.99 (2.09)	296.90 (2.24)	321.97 (2.55)	9324.18 (89.93)	8485.99 (38.44)	8593.04 (90.85)	8654.04 (80.27)	8937.47 (86.04)	8651.38 (98.15)	2669.15 (16.89)	2442.16 (7.22)	2466.68 (15.07)	2328.25 (15.07)	2224.24 (16.16)	2399.52 (18.43)
	1.79	40	0 to 4	1.59 (0.01)	1.55 (0.02)	1.58 (0.01)	1.59 (0.02)	1.59 (0.02)	1.57 (0.02)	0.76 (0.01)	0.74 (0.01)	0.75 (0.01)	0.76 (0.01)	0.76 (0.01)	0.75 (0.01)	1211.47 (9.45)	1177.20 (15.66)	1202.95 (10.35)	1208.34 (11.84)	1210.15 (12.59)	1191.54 (11.80)	0.00 (0.00)	0.00 (0.00)	0.00 (0.00)	0.00 (0.00)	0.00 (0.00)	0.00 (0.00)
			5 to 17	8.33 (0.06)	7.92 (0.11)	8.32 (0.07)	8.32 (0.07)	8.32 (0.08)	8.25 (0.08)	0.00 (0.07)	0.00 (0.12)	0.00 (0.07)	0.00 (0.08)	0.00 (0.08)	8.83 (0.09)	861.91 (6.67)	819.56 (11.47)	860.74 (6.80)	860.84 (7.66)	861.06 (8.18)	853.88 (8.80)	16.48 (0.13)	15.67 (0.22)	16.46 (0.15)	16.46 (0.15)	16.46 (0.16)	16.32 (0.17)
			18 to 49	58.52 (0.25)	57.63 (0.42)	56.36 (0.24)	57.81 (0.31)	58.38 (0.33)	57.33 (0.31)	0.01 (0.18)	0.01 (0.30)	0.01 (0.17)	0.01 (0.22)	0.01 (0.23)	41.19 (0.22)	4746.68 (20.32)	4674.27 (34.12)	4571.62 (19.20)	4689.38 (25.32)	4735.08 (26.52)	4650.10 (25.11)	227.58 (0.97)	224.11 (1.64)	219.19 (1.21)	224.83 (1.21)	227.02 (1.27)	222.95 (1.20)
			50 to 64	23.74 (0.15)	23.41 (0.21)	23.27 (0.15)	21.99 (0.13)	23.53 (0.17)	23.06 (0.15)	44.84 (0.28)	44.21 (0.39)	43.95 (0.28)	41.54 (0.24)	44.45 (0.32)	43.56 (0.28)	1872.61 (11.77)	1846.48 (16.25)	1835.72 (11.57)	1734.76 (10.06)	1856.33 (13.18)	1819.43 (11.83)	553.87 (3.48)	546.14 (4.81)	542.96 (2.98)	513.10 (2.98)	549.06 (3.90)	538.14 (3.50)
			65+	10.42 (0.08)	10.24 (0.10)	10.18 (0.08)	9.98 (0.08)	9.52 (0.07)	10.01 (0.08)	326.65 (3.25)	321.17 (4.24)	319.12 (3.41)	313.11 (3.29)	298.40 (2.92)	313.86 (3.45)	1717.01 (17.07)	1688.19 (22.28)	1677.43 (17.95)	1645.84 (17.28)	1568.48 (15.37)	1649.76 (18.15)	2365.65 (23.52)	2325.95 (30.70)	2311.12 (23.81)	2267.60 (23.81)	2161.02 (21.18)	2273.00 (25.00)
			Overall	102.59 (0.52)	100.74 (0.79)	99.71 (0.45)	99.69 (0.52)	101.33 (0.56)	100.22 (0.57)	372.26 (1.42)	366.13 (2.17)	363.84 (1.22)	355.42 (1.43)	343.61 (1.54)	408.19 (1.57)	10409.67 (54.52)	10205.69 (83.30)	10148.46 (46.97)	10139.15 (54.83)	10231.10 (59.12)	10164.71 (60.17)	3163.58 (10.24)	3111.87 (15.64)	3089.73 (10.30)	3021.98 (10.30)	2953.56 (11.10)	3050.41 (11.30)
		60	0 to 4	1.59 (0.01)	1.50 (0.02)	1.57 (0.01)	1.58 (0.02)	1.59 (0.02)	1.54 (0.02)	0.76 (0.01)	0.71 (0.01)	0.75 (0.01)	0.75 (0.01)	0.76 (0.01)	0.74 (0.01)	1211.47 (9.45)	1141.38 (13.13)	1194.40 (9.44)	1205.48 (11.45)	1209.25 (11.97)	1174.92 (13.98)	0.00 (0.00)	0.00 (0.00)	0.00 (0.00)	0.00 (0.00)	0.00 (0.00)	0.00 (0.00)
			5 to 17	8.33 (0.06)	7.47 (0.08)	8.31 (0.07)	8.31 (0.08)	8.32 (0.08)	8.18 (0.10)	0.00 (0.07)	0.00 (0.09)	0.00 (0.07)	0.00 (0.08)	0.00 (0.09)	8.75 (0.11)	861.91 (6.67)	772.73 (8.58)	859.88 (6.97)	860.16 (7.83)	860.79 (8.69)	846.36 (10.33)	16.48 (0.13)	14.77 (0.16)	16.44 (0.15)	16.44 (0.15)	16.46 (0.17)	16.18 (0.20)
			18 to 49	58.52 (0.25)	56.70 (0.39)	54.49 (0.22)	57.23 (0.31)	58.25 (0.31)	56.38 (0.35)	0.01 (0.18)	0.01 (0.28)	0.01 (0.16)	0.01 (0.22)	0.01 (0.23)	40.51 (0.25)	4746.68 (20.32)	4598.69 (31.27)	4420.10 (18.12)	4642.22 (25.07)	4724.70 (25.51)	4572.69 (28.35)	227.58 (0.97)	220.49 (1.50)	211.92 (1.20)	222.57 (1.20)	226.53 (1.22)	219.24 (1.36)
			50 to 64	23.74 (0.15)	23.05 (0.19)	22.84 (0.14)	20.56 (0.12)	23.32 (0.14)	22.55 (0.16)	44.84 (0.28)	43.53 (0.36)	43.14 (0.27)	38.83 (0.23)	44.05 (0.27)	42.59 (0.31)	1872.61 (11.77)	1818.00 (14.91)	1801.72 (11.35)	1621.73 (9.41)	1839.87 (11.22)	1778.58 (12.98)	553.87 (3.48)	537.72 (4.41)	532.90 (2.78)	479.67 (2.78)	544.19 (3.32)	526.06 (3.84)
			65+	10.42 (0.08)	10.05 (0.09)	9.97 (0.07)	9.63 (0.07)	8.81 (0.05)	9.73 (0.09)	326.65 (3.25)	315.23 (3.97)	312.56 (3.09)	302.02 (3.11)	276.34 (2.27)	305.06 (3.66)	1717.01 (17.07)	1656.95 (20.88)	1642.91 (16.26)	1587.56 (16.35)	1452.54 (11.91)	1603.49 (19.24)	2365.65 (23.52)	2282.91 (28.76)	2263.57 (22.53)	2187.30 (22.53)	2001.28 (16.41)	2209.26 (26.51)
			Overall	102.59 (0.52)	98.76 (0.67)	97.18 (0.44)	97.32 (0.51)	100.29 (0.55)	98.37 (0.66)	372.26 (1.42)	359.48 (1.82)	356.45 (1.20)	341.62 (1.40)	321.16 (1.50)	397.63 (1.81)	10409.67 (54.52)	9987.75 (70.05)	9919.01 (46.04)	9917.14 (53.84)	10087.15 (57.85)	9976.04 (69.49)	3163.58 (10.24)	3055.89 (13.15)	3024.83 (10.11)	2905.99 (10.11)	2788.45 (10.86)	2970.74 (13.05)
		80	0 to 4	1.59 (0.01)	1.43 (0.01)	1.56 (0.01)	1.58 (0.01)	1.59 (0.02)	1.52 (0.02)	0.76 (0.01)	0.68 (0.01)	0.74 (0.01)	0.75 (0.01)	0.76 (0.01)	0.72 (0.01)	1211.47 (9.45)	1091.73 (9.50)	1185.12 (11.38)	1203.35 (11.07)	1209.48 (11.49)	1154.89 (13.17)	0.00 (0.00)	0.00 (0.00)	0.00 (0.00)	0.00 (0.00)	0.00 (0.00)	0.00 (0.00)
			5 to 17	8.33 (0.06)	6.81 (0.05)	8.29 (0.07)	8.30 (0.08)	8.32 (0.08)	8.07 (0.09)	0.00 (0.07)	0.00 (0.05)	0.00 (0.08)	0.00 (0.09)	0.00 (0.09)	8.63 (0.10)	861.91 (6.67)	704.33 (5.00)	857.97 (7.72)	859.53 (8.34)	861.03 (8.61)	834.80 (9.35)	16.48 (0.13)	13.47 (0.10)	16.40 (0.16)	0.00 (0.16)	16.46 (0.16)	15.96 (0.18)
			18 to 49	58.52 (0.25)	55.30 (0.40)	52.35 (0.26)	56.60 (0.28)	58.19 (0.30)	55.22 (0.31)	0.01 (0.18)	0.01 (0.29)	0.01 (0.18)	0.01 (0.20)	0.01 (0.22)	39.67 (0.23)	4746.68 (20.32)	4485.53 (32.30)	4245.82 (20.80)	4590.82 (22.95)	4719.57 (24.54)	4478.76 (25.53)	227.58 (0.97)	215.06 (1.55)	203.57 (1.10)	0.18 (1.10)	226.28 (1.18)	214.74 (1.22)
			50 to 64	23.74 (0.15)	22.53 (0.23)	22.35 (0.16)	18.99 (0.10)	23.14 (0.15)	21.92 (0.15)	44.84 (0.28)	42.56 (0.44)	42.21 (0.30)	35.87 (0.20)	43.70 (0.28)	41.40 (0.28)	1872.61 (11.77)	1777.37 (18.48)	1762.85 (12.69)	1498.22 (8.24)	1825.28 (11.86)	1729.11 (11.76)	553.87 (3.48)	525.70 (5.47)	521.41 (2.44)	2.01 (2.44)	539.87 (3.51)	511.43 (3.48)
			65+	10.42 (0.08)	9.79 (0.11)	9.73 (0.08)	9.23 (0.07)	8.10 (0.05)	9.40 (0.06)	326.65 (3.25)	306.91 (4.51)	305.12 (3.14)	289.51 (2.78)	254.05 (2.16)	294.64 (2.71)	1717.01 (17.07)	1613.24 (23.72)	1603.85 (16.52)	1521.79 (14.61)	1335.40 (11.35)	1548.74 (14.25)	2365.65 (23.52)	2222.69 (32.67)	2209.74 (20.13)	84.55 (20.13)	1839.89 (15.64)	2133.81 (19.63)
			Overall	102.59 (0.52)	95.86 (0.57)	94.27 (0.51)	94.71 (0.49)	99.33 (0.55)	96.11 (0.58)	372.26 (1.42)	350.16 (1.56)	348.08 (1.39)	326.15 (1.35)	298.53 (1.50)	385.07 (1.60)	10409.67 (54.52)	9672.19 (59.89)	9655.60 (53.29)	9673.72 (51.91)	9950.76 (57.50)	9746.30 (61.33)	3163.58 (10.24)	2976.91 (11.25)	2951.12 (9.75)	86.74 (9.75)	2622.50 (10.80)	2875.94 (11.52)
	1.84	40	0 to 4	1.69 (0.01)	1.66 (0.02)	1.68 (0.01)	1.69 (0.01)	1.69 (0.01)	1.67 (0.01)	0.81 (0.00)	0.79 (0.01)	0.80 (0.00)	0.80 (0.00)	0.80 (0.01)	0.79 (0.00)	1287.30 (6.53)	1262.87 (11.75)	1277.45 (6.77)	1283.40 (7.06)	1285.85 (8.36)	1267.24 (7.48)	0.00 (0.00)	0.00 (0.00)	0.00 (0.00)	0.00 (0.00)	0.00 (0.00)	0.00 (0.00)
			5 to 17	8.50 (0.03)	8.19 (0.08)	8.48 (0.04)	8.49 (0.04)	8.49 (0.04)	8.44 (0.04)	9.09 (0.03)	8.76 (0.09)	9.07 (0.05)	9.08 (0.04)	9.08 (0.05)	9.03 (0.05)	879.45 (2.79)	847.30 (8.22)	877.59 (4.48)	878.30 (4.04)	878.74 (4.66)	873.05 (4.45)	16.81 (0.05)	16.20 (0.16)	16.78 (0.08)	16.79 (0.08)	16.80 (0.09)	16.69 (0.09)
			18 to 49	63.22 (0.15)	62.61 (0.31)	61.02 (0.16)	62.50 (0.19)	63.03 (0.20)	62.07 (0.20)	45.42 (0.11)	44.99 (0.22)	43.84 (0.12)	44.91 (0.13)	45.29 (0.14)	44.60 (0.14)	5127.49 (12.03)	5078.49 (25.39)	4949.01 (13.36)	5069.59 (15.21)	5112.19 (16.36)	5034.79 (16.11)	245.84 (0.58)	243.49 (1.22)	237.28 (0.73)	243.06 (0.73)	245.10 (0.78)	241.39 (0.77)
			50 to 64	26.44 (0.09)	26.21 (0.16)	25.98 (0.11)	24.60 (0.10)	26.18 (0.13)	25.79 (0.12)	49.94 (0.17)	49.51 (0.30)	49.07 (0.21)	46.46 (0.18)	49.45 (0.24)	48.72 (0.22)	2085.70 (6.97)	2067.63 (12.41)	2049.57 (8.61)	1940.54 (7.57)	2065.33 (9.91)	2034.83 (9.16)	616.90 (2.06)	611.55 (3.67)	606.21 (2.24)	573.96 (2.24)	610.87 (2.93)	601.85 (2.71)
			65+	12.16 (0.07)	12.02 (0.09)	11.91 (0.07)	11.68 (0.07)	11.07 (0.06)	11.72 (0.07)	381.44 (2.96)	377.04 (3.62)	373.64 (3.03)	366.13 (2.75)	347.07 (2.39)	367.68 (2.94)	2005.00 (15.55)	1981.86 (19.03)	1964.00 (15.91)	1924.52 (14.43)	1824.32 (12.59)	1932.68 (15.46)	2762.45 (21.42)	2730.56 (26.21)	2705.95 (19.89)	2651.56 (19.89)	2513.50 (17.34)	2662.80 (21.30)
			Overall	112.01 (0.24)	110.69 (0.56)	109.07 (0.28)	108.95 (0.29)	110.45 (0.33)	109.69 (0.33)	486.70 (0.65)	481.08 (1.54)	476.43 (0.78)	467.38 (0.80)	451.69 (0.91)	470.82 (0.90)	11384.94 (25.05)	11238.14 (59.24)	11117.63 (29.95)	11096.35 (30.89)	11166.43 (35.06)	11142.58 (34.76)	3642.00 (4.70)	3601.80 (11.12)	3566.22 (5.80)	3485.37 (5.80)	3386.28 (6.58)	3522.74 (6.53)
		60	0 to 4	1.69 (0.01)	1.62 (0.02)	1.67 (0.01)	1.69 (0.01)	1.69 (0.01)	1.65 (0.01)	0.81 (0.00)	0.77 (0.01)	0.79 (0.01)	0.80 (0.00)	0.81 (0.01)	0.78 (0.01)	1287.30 (6.53)	1231.49 (12.81)	1269.81 (8.89)	1282.48 (7.18)	1286.58 (8.36)	1253.58 (8.27)	0.00 (0.00)	0.00 (0.00)	0.00 (0.00)	0.00 (0.00)	0.00 (0.00)	0.00 (0.00)
			5 to 17	8.50 (0.03)	7.78 (0.09)	8.47 (0.05)	8.48 (0.04)	8.49 (0.05)	8.38 (0.05)	9.09 (0.03)	8.33 (0.10)	9.07 (0.06)	9.08 (0.05)	9.08 (0.05)	8.96 (0.05)	879.45 (2.79)	805.41 (9.42)	876.91 (5.52)	877.93 (4.65)	878.69 (5.01)	867.04 (5.20)	16.81 (0.05)	15.40 (0.18)	16.76 (0.09)	16.78 (0.09)	16.80 (0.10)	16.58 (0.10)
			18 to 49	63.22 (0.15)	61.86 (0.36)	59.11 (0.21)	61.96 (0.16)	62.95 (0.20)	61.11 (0.20)	45.42 (0.11)	44.45 (0.26)	42.47 (0.15)	44.52 (0.12)	45.23 (0.14)	43.91 (0.14)	5127.49 (12.03)	5017.65 (29.10)	4794.85 (16.78)	5025.72 (13.07)	5105.77 (16.34)	4956.41 (16.36)	245.84 (0.58)	240.57 (1.40)	229.89 (0.63)	240.96 (0.63)	244.80 (0.78)	237.64 (0.78)
			50 to 64	26.44 (0.09)	25.95 (0.18)	25.58 (0.15)	23.09 (0.07)	26.00 (0.12)	25.24 (0.13)	49.94 (0.17)	49.02 (0.34)	48.32 (0.28)	43.61 (0.14)	49.12 (0.23)	47.68 (0.24)	2085.70 (6.97)	2047.43 (14.13)	2017.90 (11.70)	1821.47 (5.83)	2051.32 (9.44)	1991.30 (9.96)	616.90 (2.06)	605.58 (4.18)	596.84 (1.72)	538.74 (1.72)	606.73 (2.79)	588.97 (2.94)
			65+	12.16 (0.07)	11.88 (0.10)	11.69 (0.08)	11.30 (0.07)	10.29 (0.06)	11.41 (0.08)	381.44 (2.96)	372.48 (4.10)	366.65 (3.19)	354.30 (2.98)	322.59 (2.39)	357.77 (3.15)	2005.00 (15.55)	1957.90 (21.54)	1927.24 (16.77)	1862.33 (15.64)	1695.66 (12.55)	1880.57 (16.55)	2762.45 (21.42)	2697.55 (29.67)	2655.31 (21.55)	2565.88 (21.55)	2336.25 (17.29)	2591.01 (22.80)
			Overall	112.01 (0.24)	109.09 (0.67)	106.53 (0.39)	106.52 (0.27)	109.42 (0.34)	107.78 (0.37)	486.70 (0.65)	475.05 (1.82)	467.30 (1.08)	452.31 (0.74)	426.83 (0.93)	459.10 (1.01)	11384.94 (25.05)	11059.87 (69.94)	10886.71 (41.35)	10869.93 (28.52)	11018.03 (35.79)	10948.90 (38.87)	3642.00 (4.70)	3559.09 (13.13)	3498.81 (5.35)	3362.37 (5.35)	3204.57 (6.72)	3434.20 (7.30)
		80	0 to 4	1.69 (0.01)	1.56 (0.02)	1.65 (0.01)	1.68 (0.01)	1.69 (0.01)	1.62 (0.01)	0.81 (0.00)	0.74 (0.01)	0.79 (0.01)	0.80 (0.00)	0.80 (0.00)	0.77 (0.00)	1287.30 (6.53)	1184.51 (12.67)	1259.02 (8.69)	1279.28 (7.16)	1285.36 (7.46)	1232.23 (7.89)	0.00 (0.00)	0.00 (0.00)	0.00 (0.00)	0.00 (0.00)	0.00 (0.00)	0.00 (0.00)
			5 to 17	8.50 (0.03)	7.11 (0.08)	8.46 (0.05)	8.48 (0.03)	8.49 (0.04)	8.27 (0.05)	9.09 (0.03)	7.61 (0.08)	9.06 (0.05)	9.08 (0.04)	9.08 (0.05)	8.85 (0.05)	879.45 (2.79)	735.98 (8.02)	875.94 (5.26)	878.04 (3.51)	878.70 (4.48)	856.12 (5.14)	16.81 (0.05)	14.07 (0.15)	16.75 (0.07)	16.79 (0.07)	16.80 (0.09)	16.37 (0.10)
			18 to 49	63.22 (0.15)	60.74 (0.36)	56.88 (0.18)	61.35 (0.17)	62.83 (0.20)	59.97 (0.20)	45.42 (0.11)	43.64 (0.26)	40.87 (0.13)	44.08 (0.12)	45.15 (0.14)	43.09 (0.14)	5127.49 (12.03)	4926.30 (29.07)	4613.46 (14.30)	4976.43 (13.44)	5096.35 (16.31)	4864.63 (16.05)	245.84 (0.58)	236.19 (1.39)	221.19 (0.64)	238.60 (0.64)	244.35 (0.78)	233.24 (0.77)
			50 to 64	26.44 (0.09)	25.57 (0.19)	25.10 (0.12)	21.38 (0.08)	25.78 (0.13)	24.61 (0.11)	49.94 (0.17)	48.31 (0.36)	47.41 (0.22)	40.39 (0.15)	48.70 (0.24)	46.48 (0.21)	2085.70 (6.97)	2017.48 (15.13)	1980.20 (9.31)	1686.83 (6.07)	2033.89 (10.17)	1941.12 (8.93)	616.90 (2.06)	596.72 (4.48)	585.69 (1.80)	498.92 (1.80)	601.57 (3.01)	574.13 (2.64)
			65+	12.16 (0.07)	11.69 (0.10)	11.44 (0.08)	10.87 (0.07)	9.46 (0.05)	11.05 (0.07)	381.44 (2.96)	366.43 (3.99)	358.76 (3.23)	340.73 (2.76)	296.53 (2.08)	346.64 (2.81)	2005.00 (15.55)	1926.12 (21.00)	1885.76 (16.97)	1791.02 (14.51)	1558.69 (10.91)	1822.09 (14.76)	2762.45 (21.42)	2653.77 (28.93)	2598.16 (19.99)	2467.62 (19.99)	2147.53 (15.03)	2510.43 (20.33)
			Overall	112.01 (0.24)	106.66 (0.64)	103.54 (0.33)	103.77 (0.23)	108.25 (0.33)	105.53 (0.35)	486.70 (0.65)	466.73 (1.76)	456.88 (0.91)	435.08 (0.63)	400.26 (0.90)	445.83 (0.94)	11384.94 (25.05)	10790.39 (67.53)	10614.39 (35.04)	10611.59 (24.35)	10852.98 (34.60)	10716.18 (36.31)	3642.00 (4.70)	3500.75 (12.68)	3421.79 (4.57)	3221.93 (4.57)	3010.24 (6.50)	3334.17 (6.82)
	1.93	40	0 to 4	1.78 (0.01)	1.75 (0.01)	1.77 (0.01)	1.77 (0.01)	1.78 (0.01)	1.75 (0.01)	0.85 (0.00)	0.84 (0.00)	0.84 (0.00)	0.85 (0.00)	0.85 (0.00)	0.84 (0.00)	1351.83 (6.11)	1335.30 (7.08)	1343.52 (6.18)	1350.07 (5.40)	1352.71 (5.01)	1334.97 (6.67)	0.00 (0.00)	0.00 (0.00)	0.00 (0.00)	0.00 (0.00)	0.00 (0.00)	0.00 (0.00)
			5 to 17	8.60 (0.02)	8.38 (0.05)	8.59 (0.03)	8.60 (0.02)	8.60 (0.02)	8.56 (0.03)	9.20 (0.03)	8.96 (0.05)	9.19 (0.03)	9.20 (0.02)	9.20 (0.02)	9.16 (0.03)	889.81 (2.46)	866.83 (4.68)	889.04 (2.67)	889.59 (2.05)	890.18 (1.60)	885.68 (3.01)	17.01 (0.05)	16.57 (0.09)	17.00 (0.04)	17.01 (0.04)	17.02 (0.03)	16.93 (0.06)
			18 to 49	67.21 (0.17)	66.88 (0.17)	65.08 (0.15)	66.58 (0.13)	67.08 (0.13)	66.17 (0.14)	48.29 (0.12)	48.05 (0.12)	46.76 (0.11)	47.84 (0.09)	48.20 (0.09)	47.54 (0.10)	5451.19 (13.73)	5424.66 (14.10)	5279.02 (12.14)	5400.26 (10.26)	5441.32 (10.34)	5366.99 (11.27)	261.36 (0.66)	260.09 (0.68)	253.10 (0.49)	258.92 (0.49)	260.89 (0.50)	257.32 (0.54)
			50 to 64	28.83 (0.10)	28.71 (0.11)	28.41 (0.11)	26.96 (0.09)	28.59 (0.09)	28.21 (0.08)	54.46 (0.18)	54.23 (0.22)	53.66 (0.20)	50.92 (0.17)	54.01 (0.16)	53.28 (0.15)	2274.47 (7.69)	2265.07 (9.06)	2241.30 (8.29)	2126.78 (7.02)	2255.53 (6.77)	2225.32 (6.45)	672.73 (2.28)	669.95 (2.68)	662.92 (2.08)	629.05 (2.08)	667.13 (2.00)	658.19 (1.91)
			65+	13.83 (0.08)	13.74 (0.08)	13.58 (0.08)	13.36 (0.07)	12.64 (0.06)	13.41 (0.07)	433.74 (3.20)	430.97 (3.32)	425.85 (3.32)	418.81 (3.06)	396.35 (2.62)	420.47 (2.82)	2279.90 (16.82)	2265.37 (17.44)	2238.46 (17.46)	2201.44 (16.07)	2083.38 (13.75)	2210.16 (14.81)	3141.19 (23.17)	3121.18 (24.03)	3084.10 (22.14)	3033.09 (22.14)	2870.44 (18.94)	3045.11 (20.40)
			Overall	120.24 (0.27)	119.46 (0.32)	117.43 (0.24)	117.26 (0.18)	118.69 (0.14)	118.10 (0.21)	546.53 (0.73)	543.06 (0.89)	536.32 (0.65)	527.61 (0.49)	508.61 (0.39)	531.29 (0.57)	12247.19 (27.95)	12157.23 (34.10)	11991.33 (24.86)	11968.13 (18.88)	12023.13 (15.07)	12023.12 (21.96)	4092.29 (5.25)	4067.79 (6.40)	4017.12 (3.55)	3938.06 (3.55)	3815.47 (2.83)	3977.55 (4.12)
		60	0 to 4	1.78 (0.01)	1.72 (0.01)	1.75 (0.01)	1.77 (0.01)	1.78 (0.01)	1.74 (0.01)	0.85 (0.00)	0.82 (0.01)	0.84 (0.00)	0.84 (0.00)	0.85 (0.00)	0.83 (0.00)	1351.83 (6.11)	1311.71 (9.97)	1334.47 (5.87)	1346.54 (5.52)	1350.97 (5.54)	1320.97 (7.13)	0.00 (0.00)	0.00 (0.00)	0.00 (0.00)	0.00 (0.00)	0.00 (0.00)	0.00 (0.00)
			5 to 17	8.60 (0.02)	8.04 (0.07)	8.58 (0.03)	8.59 (0.02)	8.60 (0.02)	8.51 (0.04)	9.20 (0.03)	8.60 (0.08)	9.19 (0.03)	9.19 (0.03)	9.20 (0.02)	9.10 (0.04)	889.81 (2.46)	832.14 (7.49)	888.50 (3.20)	889.26 (2.49)	889.97 (1.69)	880.30 (3.70)	17.01 (0.05)	15.91 (0.14)	16.99 (0.05)	17.00 (0.05)	17.01 (0.03)	16.83 (0.07)
			18 to 49	67.21 (0.17)	66.37 (0.24)	63.20 (0.14)	66.06 (0.15)	66.99 (0.13)	65.27 (0.16)	48.29 (0.12)	47.69 (0.17)	45.41 (0.10)	47.46 (0.10)	48.13 (0.10)	46.90 (0.11)	5451.19 (13.73)	5383.23 (19.38)	5126.32 (11.28)	5358.05 (11.79)	5433.42 (10.87)	5294.37 (12.71)	261.36 (0.66)	258.10 (0.93)	245.78 (0.57)	256.89 (0.57)	260.51 (0.52)	253.84 (0.61)
			50 to 64	28.83 (0.10)	28.53 (0.14)	28.05 (0.11)	25.37 (0.08)	28.38 (0.10)	27.68 (0.11)	54.46 (0.18)	53.89 (0.27)	52.99 (0.21)	47.91 (0.16)	53.60 (0.19)	52.29 (0.20)	2274.47 (7.69)	2250.86 (11.25)	2213.01 (8.85)	2001.07 (6.60)	2238.74 (8.06)	2183.84 (8.52)	672.73 (2.28)	665.75 (3.33)	654.55 (1.95)	591.87 (1.95)	662.16 (2.38)	645.92 (2.52)
			65+	13.83 (0.08)	13.64 (0.08)	13.39 (0.07)	12.95 (0.07)	11.72 (0.06)	13.07 (0.08)	433.74 (3.20)	427.80 (3.51)	419.83 (2.73)	406.02 (2.80)	367.45 (2.39)	409.84 (3.20)	2279.90 (16.82)	2248.70 (18.44)	2206.79 (14.34)	2134.21 (14.73)	1931.48 (12.55)	2154.26 (16.80)	3141.19 (23.17)	3098.21 (25.41)	3040.46 (20.29)	2940.46 (20.29)	2661.14 (17.30)	2968.09 (23.15)
			Overall	120.24 (0.27)	118.31 (0.48)	114.98 (0.22)	114.73 (0.20)	117.46 (0.18)	116.27 (0.27)	546.53 (0.73)	538.81 (1.31)	528.25 (0.61)	511.43 (0.53)	479.23 (0.49)	518.95 (0.74)	12247.19 (27.95)	12026.64 (50.36)	11769.09 (23.46)	11729.13 (20.52)	11844.58 (18.96)	11833.74 (28.56)	4092.29 (5.25)	4037.97 (9.46)	3957.78 (3.85)	3806.22 (3.85)	3600.83 (3.56)	3884.68 (5.36)
		80	0 to 4	1.78 (0.01)	1.67 (0.01)	1.74 (0.01)	1.77 (0.01)	1.78 (0.01)	1.71 (0.01)	0.85 (0.00)	0.79 (0.01)	0.83 (0.00)	0.84 (0.00)	0.85 (0.00)	0.81 (0.00)	1351.83 (6.11)	1268.89 (9.64)	1325.82 (5.04)	1345.10 (5.11)	1351.00 (4.46)	1300.20 (7.28)	0.00 (0.00)	0.00 (0.00)	0.00 (0.00)	0.00 (0.00)	0.00 (0.00)	0.00 (0.00)
			5 to 17	8.60 (0.02)	7.40 (0.07)	8.58 (0.02)	8.59 (0.02)	8.60 (0.02)	8.41 (0.04)	9.20 (0.03)	7.92 (0.07)	9.18 (0.02)	9.19 (0.02)	9.20 (0.02)	9.00 (0.04)	889.81 (2.46)	765.95 (7.05)	887.72 (2.31)	889.29 (1.60)	890.01 (1.69)	870.13 (4.09)	17.01 (0.05)	14.64 (0.13)	16.97 (0.03)	17.00 (0.03)	17.01 (0.03)	16.63 (0.08)
			18 to 49	67.21 (0.17)	65.42 (0.27)	60.89 (0.13)	65.43 (0.14)	66.86 (0.14)	64.11 (0.19)	48.29 (0.12)	47.00 (0.19)	43.75 (0.10)	47.01 (0.10)	48.04 (0.10)	46.07 (0.14)	5451.19 (13.73)	5306.05 (21.75)	4939.25 (10.87)	5306.92 (11.68)	5423.02 (11.39)	5200.19 (15.60)	261.36 (0.66)	254.40 (1.04)	236.81 (0.56)	254.44 (0.56)	260.01 (0.55)	249.32 (0.75)
			50 to 64	28.83 (0.10)	28.24 (0.14)	27.59 (0.10)	23.52 (0.09)	28.14 (0.10)	27.02 (0.11)	54.46 (0.18)	53.34 (0.27)	52.11 (0.18)	44.42 (0.17)	53.16 (0.19)	51.04 (0.21)	2274.47 (7.69)	2227.58 (11.36)	2176.25 (7.62)	1855.38 (7.05)	2220.16 (7.99)	2131.64 (8.74)	672.73 (2.28)	658.86 (3.36)	643.68 (2.09)	548.77 (2.09)	656.67 (2.36)	630.49 (2.58)
			65+	13.83 (0.08)	13.51 (0.09)	13.13 (0.06)	12.49 (0.07)	10.76 (0.05)	12.67 (0.07)	433.74 (3.20)	423.57 (3.77)	411.88 (2.64)	391.72 (2.74)	337.47 (2.06)	397.20 (2.78)	2279.90 (16.82)	2226.45 (19.82)	2164.99 (13.86)	2059.04 (14.41)	1773.86 (10.82)	2087.86 (14.62)	3141.19 (23.17)	3067.55 (27.30)	2982.87 (19.86)	2836.90 (19.86)	2443.98 (14.91)	2876.61 (20.14)
			Overall	120.24 (0.27)	116.23 (0.50)	111.93 (0.19)	111.80 (0.19)	116.14 (0.19)	113.91 (0.31)	546.53 (0.73)	532.62 (1.37)	517.75 (0.52)	493.19 (0.52)	448.71 (0.52)	504.12 (0.86)	12247.19 (27.95)	11794.92 (52.74)	11494.03 (20.09)	11455.72 (20.12)	11658.05 (19.82)	11590.01 (32.87)	4092.29 (5.25)	3995.45 (9.90)	3880.34 (3.78)	3657.11 (3.78)	3377.67 (3.72)	3773.05 (6.17)
	2.07	40	0 to 4	1.85 (0.01)	1.85 (0.01)	1.85 (0.01)	1.85 (0.01)	1.86 (0.01)	1.83 (0.01)	0.88 (0.00)	0.88 (0.00)	0.88 (0.00)	0.88 (0.00)	0.89 (0.00)	0.87 (0.00)	1410.92 (5.30)	1399.67 (4.90)	1401.54 (4.91)	1408.59 (4.51)	1411.30 (5.22)	1395.40 (4.88)	0.00 (0.00)	0.00 (0.00)	0.00 (0.00)	0.00 (0.00)	0.00 (0.00)	0.00 (0.00)
			5 to 17	8.67 (0.01)	8.52 (0.02)	8.67 (0.01)	8.68 (0.01)	8.69 (0.01)	8.64 (0.01)	9.28 (0.01)	9.12 (0.02)	9.28 (0.01)	9.29 (0.01)	9.29 (0.01)	9.25 (0.01)	897.84 (0.74)	879.63 (2.20)	897.27 (0.90)	897.66 (1.17)	897.82 (0.81)	894.62 (0.89)	17.16 (0.01)	16.86 (0.04)	17.15 (0.02)	17.18 (0.02)	17.19 (0.02)	17.10 (0.02)
			18 to 49	70.73 (0.11)	70.50 (0.14)	68.54 (0.14)	69.99 (0.11)	70.67 (0.13)	69.78 (0.12)	50.82 (0.08)	50.66 (0.10)	49.25 (0.10)	50.29 (0.08)	50.78 (0.10)	50.13 (0.09)	5737.25 (8.84)	5721.02 (11.44)	5569.62 (11.14)	5690.88 (9.11)	5726.92 (10.88)	5659.56 (9.62)	275.07 (0.42)	274.18 (0.55)	266.56 (0.44)	272.18 (0.44)	274.82 (0.52)	271.35 (0.46)
			50 to 64	30.97 (0.08)	30.81 (0.10)	30.53 (0.09)	28.98 (0.10)	30.71 (0.09)	30.37 (0.08)	58.49 (0.15)	58.20 (0.19)	57.67 (0.17)	54.74 (0.18)	58.01 (0.16)	57.37 (0.15)	2442.91 (6.08)	2438.54 (8.05)	2415.07 (7.00)	2293.03 (7.57)	2423.17 (6.78)	2395.87 (6.47)	722.55 (1.80)	718.95 (2.38)	712.41 (2.24)	676.26 (2.24)	716.61 (2.01)	708.64 (1.91)
			65+	15.46 (0.08)	15.44 (0.08)	15.04 (0.07)	14.93 (0.07)	14.30 (0.07)	15.00 (0.07)	484.83 (3.20)	484.14 (3.34)	471.74 (2.73)	468.13 (3.05)	448.41 (3.01)	470.54 (2.78)	2548.46 (16.84)	2542.22 (17.54)	2513.97 (14.33)	2466.80 (16.03)	2325.39 (15.81)	2473.34 (14.59)	3511.21 (23.20)	3506.25 (24.17)	3416.43 (22.09)	3390.25 (22.09)	3247.43 (21.79)	3407.71 (20.11)
			Overall	127.69 (0.14)	127.12 (0.19)	124.64 (0.16)	124.43 (0.16)	126.23 (0.16)	125.63 (0.14)	604.31 (0.38)	603.00 (0.52)	588.82 (0.44)	583.33 (0.43)	567.38 (0.44)	588.16 (0.38)	13037.38 (14.67)	12981.08 (20.09)	12797.48 (16.74)	12756.96 (16.72)	12784.61 (16.88)	12818.79 (14.70)	4526.00 (2.75)	4516.23 (3.77)	4412.55 (3.14)	4355.87 (3.14)	4256.05 (3.17)	4404.80 (2.76)
		60	0 to 4	1.85 (0.01)	1.83 (0.01)	1.82 (0.01)	1.84 (0.01)	1.85 (0.01)	1.81 (0.01)	0.88 (0.00)	0.87 (0.00)	0.87 (0.00)	0.88 (0.00)	0.88 (0.00)	0.86 (0.00)	1410.92 (5.30)	1381.07 (7.18)	1394.60 (4.88)	1406.33 (5.06)	1409.86 (5.22)	1381.01 (5.11)	0.00 (0.00)	0.00 (0.00)	0.00 (0.00)	0.00 (0.00)	0.00 (0.00)	0.00 (0.00)
			5 to 17	8.67 (0.01)	8.27 (0.05)	8.67 (0.01)	8.67 (0.01)	8.67 (0.01)	8.60 (0.01)	9.28 (0.01)	8.84 (0.05)	9.28 (0.01)	9.28 (0.01)	9.28 (0.01)	9.20 (0.01)	897.84 (0.74)	850.37 (4.68)	896.64 (0.90)	897.48 (0.90)	897.77 (0.72)	890.01 (0.98)	17.16 (0.01)	16.36 (0.09)	17.16 (0.02)	17.16 (0.02)	17.16 (0.01)	17.01 (0.02)
			18 to 49	70.73 (0.11)	70.16 (0.16)	66.64 (0.16)	69.61 (0.12)	70.64 (0.12)	68.87 (0.12)	50.82 (0.08)	50.41 (0.12)	47.89 (0.12)	50.02 (0.09)	50.75 (0.09)	49.49 (0.08)	5737.25 (8.84)	5691.53 (13.09)	5418.51 (13.00)	5651.72 (9.61)	5719.82 (9.72)	5586.30 (9.50)	275.07 (0.42)	272.85 (0.63)	259.17 (0.46)	270.71 (0.46)	274.69 (0.47)	267.84 (0.46)
			50 to 64	30.97 (0.08)	30.78 (0.10)	30.27 (0.10)	27.52 (0.09)	30.49 (0.08)	29.85 (0.09)	58.49 (0.15)	58.14 (0.19)	57.18 (0.18)	51.99 (0.16)	57.59 (0.16)	56.38 (0.17)	2442.91 (6.08)	2428.84 (8.02)	2388.34 (7.64)	2164.95 (6.71)	2406.49 (6.50)	2354.89 (7.06)	722.55 (1.80)	718.15 (2.37)	706.28 (1.99)	642.20 (1.99)	711.44 (1.92)	696.52 (2.09)
			65+	15.46 (0.08)	15.37 (0.08)	15.10 (0.07)	14.61 (0.07)	13.13 (0.06)	14.66 (0.08)	484.83 (3.20)	482.05 (3.37)	473.57 (2.97)	458.24 (2.92)	411.62 (2.34)	459.82 (3.22)	2548.46 (16.84)	2529.48 (17.71)	2479.24 (15.62)	2398.48 (15.35)	2162.13 (12.32)	2417.00 (16.92)	3511.21 (23.20)	3491.11 (24.40)	3429.64 (21.15)	3318.65 (21.15)	2981.05 (16.98)	3330.09 (23.31)
			Overall	127.69 (0.14)	126.41 (0.30)	122.51 (0.19)	122.26 (0.16)	124.78 (0.14)	123.80 (0.16)	604.31 (0.38)	600.32 (0.82)	588.78 (0.51)	570.41 (0.43)	530.13 (0.38)	575.76 (0.43)	13037.38 (14.67)	12881.29 (31.34)	12577.33 (19.57)	12518.97 (16.45)	12596.06 (14.67)	12629.20 (16.59)	4526.00 (2.75)	4498.46 (5.89)	4412.26 (3.09)	4248.72 (3.09)	3984.34 (2.75)	4311.45 (3.12)
		80	0 to 4	1.85 (0.01)	1.78 (0.01)	1.81 (0.01)	1.84 (0.01)	1.87 (0.01)	1.79 (0.01)	0.88 (0.00)	0.85 (0.01)	0.86 (0.00)	0.87 (0.00)	0.89 (0.00)	0.85 (0.00)	1410.92 (5.30)	1342.70 (8.32)	1384.62 (4.71)	1410.20 (4.37)	1404.62 (5.06)	1359.99 (5.17)	0.00 (0.00)	0.00 (0.00)	0.00 (0.00)	0.00 (0.00)	0.00 (0.00)	0.00 (0.00)
			5 to 17	8.67 (0.01)	7.69 (0.05)	8.66 (0.01)	8.68 (0.01)	8.68 (0.01)	8.51 (0.01)	9.28 (0.01)	8.23 (0.06)	9.27 (0.01)	9.28 (0.01)	9.29 (0.01)	9.10 (0.01)	897.84 (0.74)	788.41 (5.68)	895.91 (0.90)	897.74 (0.90)	897.15 (0.72)	880.44 (1.06)	17.16 (0.01)	15.21 (0.11)	17.14 (0.02)	17.17 (0.02)	17.17 (0.01)	16.83 (0.02)
			18 to 49	70.73 (0.11)	69.49 (0.19)	64.41 (0.14)	68.99 (0.13)	70.33 (0.14)	67.73 (0.11)	50.82 (0.08)	49.93 (0.13)	46.28 (0.10)	49.57 (0.10)	50.53 (0.10)	48.67 (0.08)	5737.25 (8.84)	5629.37 (15.20)	5226.65 (11.50)	5709.49 (10.85)	5602.53 (11.20)	5493.68 (8.79)	275.07 (0.42)	270.24 (0.73)	250.50 (0.52)	268.31 (0.52)	273.51 (0.54)	263.40 (0.42)
			50 to 64	30.97 (0.08)	30.56 (0.12)	29.84 (0.09)	25.48 (0.09)	30.18 (0.08)	29.20 (0.09)	58.49 (0.15)	57.73 (0.23)	56.37 (0.17)	48.14 (0.17)	57.01 (0.15)	55.16 (0.17)	2442.91 (6.08)	2410.55 (9.40)	2353.47 (7.30)	2387.50 (7.16)	2011.25 (6.44)	2303.63 (6.91)	722.55 (1.80)	713.12 (2.78)	696.31 (2.12)	594.63 (2.12)	704.30 (1.90)	681.36 (2.04)
			65+	15.46 (0.08)	15.12 (0.09)	14.77 (0.07)	14.11 (0.06)	11.97 (0.06)	14.26 (0.07)	484.83 (3.20)	474.10 (3.86)	463.13 (2.88)	442.37 (2.53)	375.37 (2.65)	447.33 (2.86)	2548.46 (16.84)	2507.72 (20.31)	2439.83 (15.13)	1985.49 (13.30)	2318.55 (13.91)	2351.34 (15.05)	3511.21 (23.20)	3433.49 (27.99)	3354.06 (18.33)	3203.68 (18.33)	2718.51 (19.17)	3239.62 (20.73)
			Overall	127.69 (0.14)	124.64 (0.38)	119.49 (0.16)	119.10 (0.16)	123.03 (0.16)	121.49 (0.15)	604.31 (0.38)	590.83 (1.03)	575.91 (0.45)	550.24 (0.43)	493.10 (0.45)	561.11 (0.40)	13037.38 (14.67)	12678.75 (39.75)	12300.48 (17.15)	12390.40 (16.64)	12234.10 (17.14)	12389.08 (15.29)	4526.00 (2.75)	4432.06 (7.46)	4318.00 (3.12)	4083.79 (3.12)	3713.49 (3.22)	4201.21 (2.87)
100000	1.27	40	0 to 4	0.95 (0.02)	0.88 (0.04)	0.94 (0.02)	0.95 (0.02)	0.95 (0.02)	0.93 (0.01)	0.45 (0.01)	0.42 (0.02)	0.45 (0.01)	0.45 (0.01)	0.45 (0.01)	0.44 (0.01)	725.41 (12.42)	673.15 (33.93)	717.00 (15.20)	723.73 (13.90)	723.85 (12.81)	707.07 (11.24)	0.00 (0.00)	0.00 (0.00)	0.00 (0.00)	0.00 (0.00)	0.00 (0.00)	0.00 (0.00)
			5 to 17	6.62 (0.16)	6.30 (0.22)	6.61 (0.20)	6.62 (0.17)	6.61 (0.15)	6.60 (0.15)	7.09 (0.17)	6.74 (0.23)	7.08 (0.21)	7.08 (0.18)	7.08 (0.17)	7.06 (0.16)	685.35 (16.47)	651.88 (22.69)	684.50 (20.19)	685.21 (17.27)	684.54 (15.95)	682.91 (15.30)	13.10 (0.31)	12.46 (0.43)	13.09 (0.33)	13.10 (0.33)	13.09 (0.30)	13.06 (0.29)
			18 to 49	26.21 (0.28)	22.12 (1.46)	24.15 (0.22)	25.69 (0.21)	26.13 (0.32)	24.61 (0.31)	18.83 (0.20)	15.90 (1.05)	17.35 (0.16)	18.46 (0.15)	18.78 (0.23)	17.69 (0.22)	2126.01 (22.39)	1794.40 (118.79)	1959.13 (18.22)	2083.85 (16.67)	2119.71 (26.28)	1996.53 (24.76)	101.93 (1.07)	86.03 (5.70)	93.93 (0.80)	99.91 (0.80)	101.63 (1.26)	95.72 (1.19)
			50 to 64	7.57 (0.18)	5.91 (0.48)	7.04 (0.19)	6.62 (0.10)	7.47 (0.18)	6.84 (0.16)	14.29 (0.33)	11.16 (0.91)	13.30 (0.35)	12.51 (0.19)	14.10 (0.34)	12.92 (0.30)	596.91 (13.81)	465.96 (37.98)	555.49 (14.78)	522.62 (7.89)	589.03 (14.25)	539.72 (12.68)	176.55 (4.08)	137.82 (11.23)	164.30 (2.33)	154.58 (2.33)	174.22 (4.22)	159.64 (3.75)
			65+	2.47 (0.06)	1.83 (0.12)	2.28 (0.06)	2.28 (0.05)	2.18 (0.04)	2.19 (0.06)	77.47 (2.65)	57.39 (5.18)	71.47 (2.70)	71.59 (2.18)	68.22 (1.75)	68.69 (2.31)	407.21 (13.95)	301.66 (27.24)	375.67 (14.20)	376.29 (11.44)	358.59 (9.22)	361.08 (12.13)	561.04 (19.23)	415.62 (37.53)	517.60 (15.76)	518.45 (15.76)	494.05 (12.70)	497.49 (16.72)
			Overall	43.82 (0.36)	37.04 (2.04)	41.03 (0.47)	42.17 (0.42)	43.34 (0.34)	41.17 (0.31)	118.13 (0.97)	91.60 (5.59)	109.65 (1.28)	110.10 (1.14)	108.63 (0.93)	106.81 (0.86)	4540.89 (37.41)	3887.05 (214.82)	4291.80 (49.16)	4391.70 (43.87)	4475.72 (35.64)	4287.31 (33.10)	852.62 (7.02)	651.93 (40.34)	788.91 (8.24)	786.04 (8.24)	782.99 (6.69)	765.91 (6.22)
		60	0 to 4	0.95 (0.02)	0.62 (0.08)	0.93 (0.02)	0.95 (0.02)	0.95 (0.02)	0.90 (0.01)	0.45 (0.01)	0.30 (0.04)	0.44 (0.01)	0.45 (0.01)	0.45 (0.01)	0.43 (0.01)	725.41 (12.42)	473.06 (59.42)	709.33 (14.68)	720.96 (13.34)	723.53 (14.47)	682.33 (9.96)	0.00 (0.00)	0.00 (0.00)	0.00 (0.00)	0.00 (0.00)	0.00 (0.00)	0.00 (0.00)
			5 to 17	6.62 (0.16)	4.31 (0.53)	6.59 (0.19)	6.61 (0.16)	6.60 (0.18)	6.46 (0.13)	7.09 (0.17)	4.61 (0.57)	7.05 (0.20)	7.07 (0.17)	7.06 (0.19)	6.92 (0.14)	685.35 (16.47)	445.79 (54.65)	681.65 (19.15)	684.08 (16.76)	683.36 (18.79)	669.10 (13.52)	13.10 (0.31)	8.52 (1.04)	13.03 (0.32)	13.08 (0.32)	13.06 (0.36)	12.79 (0.26)
			18 to 49	26.21 (0.28)	14.60 (1.91)	22.23 (0.19)	25.22 (0.28)	26.06 (0.31)	23.22 (0.40)	18.83 (0.20)	10.49 (1.37)	15.97 (0.13)	18.12 (0.20)	18.73 (0.22)	16.68 (0.29)	2126.01 (22.39)	1183.93 (155.21)	1802.87 (15.14)	2046.01 (22.51)	2113.92 (25.16)	1883.16 (32.77)	101.93 (1.07)	56.76 (7.44)	86.44 (1.08)	98.10 (1.08)	101.35 (1.21)	90.29 (1.57)
			50 to 64	7.57 (0.18)	3.60 (0.45)	6.60 (0.16)	5.70 (0.06)	7.36 (0.18)	6.28 (0.18)	14.29 (0.33)	6.80 (0.85)	12.47 (0.30)	10.78 (0.12)	13.90 (0.35)	11.87 (0.34)	596.91 (13.81)	284.12 (35.60)	520.70 (12.65)	450.03 (4.82)	580.39 (14.57)	495.68 (14.08)	176.55 (4.08)	84.04 (10.53)	154.01 (1.42)	133.11 (1.42)	171.67 (4.31)	146.61 (4.16)
			65+	2.47 (0.06)	1.08 (0.10)	2.13 (0.06)	2.12 (0.04)	1.87 (0.03)	1.99 (0.06)	77.47 (2.65)	33.83 (4.10)	66.67 (2.49)	66.41 (1.48)	58.62 (1.37)	62.33 (2.31)	407.21 (13.95)	177.83 (21.57)	350.47 (13.11)	349.07 (7.78)	308.13 (7.18)	327.64 (12.16)	561.04 (19.23)	245.02 (29.72)	482.86 (10.72)	480.94 (10.72)	424.53 (9.89)	451.42 (16.75)
			Overall	43.82 (0.36)	24.21 (3.20)	38.47 (0.43)	40.60 (0.42)	42.84 (0.40)	38.85 (0.42)	118.13 (0.97)	56.03 (8.75)	102.60 (1.18)	102.83 (1.16)	98.76 (1.11)	98.23 (1.14)	4540.89 (37.41)	2564.73 (336.51)	4065.02 (45.46)	4250.15 (44.54)	4409.33 (42.56)	4057.92 (43.74)	852.62 (7.02)	394.34 (63.19)	736.34 (8.36)	725.22 (8.36)	710.61 (7.99)	701.11 (8.21)
		80	0 to 4	0.95 (0.02)	0.30 (0.04)	0.92 (0.02)	0.94 (0.02)	0.95 (0.02)	0.86 (0.01)	0.45 (0.01)	0.14 (0.02)	0.44 (0.01)	0.45 (0.01)	0.45 (0.01)	0.41 (0.00)	725.41 (12.42)	227.36 (26.72)	699.43 (16.09)	716.65 (13.33)	723.71 (13.90)	654.15 (7.46)	0.00 (0.00)	0.00 (0.00)	0.00 (0.00)	0.00 (0.00)	0.00 (0.00)	0.00 (0.00)
			5 to 17	6.62 (0.16)	1.86 (0.19)	6.55 (0.20)	6.58 (0.17)	6.62 (0.17)	6.28 (0.11)	7.09 (0.17)	2.00 (0.20)	7.01 (0.21)	7.04 (0.18)	7.08 (0.19)	6.72 (0.12)	685.35 (16.47)	193.00 (19.45)	677.74 (20.40)	680.67 (17.15)	684.80 (17.94)	650.06 (11.70)	13.10 (0.31)	3.69 (0.37)	12.96 (0.33)	13.01 (0.33)	13.09 (0.34)	12.43 (0.22)
			18 to 49	26.21 (0.28)	6.66 (0.70)	20.29 (0.17)	24.76 (0.37)	25.94 (0.29)	21.75 (0.32)	18.83 (0.20)	4.78 (0.50)	14.58 (0.13)	17.79 (0.27)	18.64 (0.21)	15.63 (0.23)	2126.01 (22.39)	540.14 (56.71)	1645.87 (14.15)	2008.41 (30.33)	2103.87 (23.35)	1763.88 (25.58)	101.93 (1.07)	25.90 (2.72)	78.91 (1.45)	96.29 (1.45)	100.87 (1.12)	84.57 (1.23)
			50 to 64	7.57 (0.18)	1.53 (0.14)	6.17 (0.11)	4.84 (0.05)	7.23 (0.17)	5.72 (0.13)	14.29 (0.33)	2.89 (0.26)	11.65 (0.21)	9.14 (0.10)	13.66 (0.31)	10.80 (0.25)	596.91 (13.81)	120.59 (10.84)	486.35 (8.95)	381.85 (4.31)	570.36 (13.06)	451.21 (10.51)	176.55 (4.08)	35.67 (3.21)	143.85 (1.28)	112.94 (1.28)	168.70 (3.86)	133.46 (3.11)
			65+	2.47 (0.06)	0.45 (0.03)	1.97 (0.04)	1.97 (0.04)	1.57 (0.02)	1.78 (0.04)	77.47 (2.65)	14.08 (1.18)	61.76 (1.80)	61.75 (1.62)	49.28 (0.82)	55.93 (1.71)	407.21 (13.95)	74.01 (6.20)	324.65 (9.45)	324.56 (8.50)	259.02 (4.30)	294.01 (9.00)	561.04 (19.23)	101.97 (8.54)	447.29 (11.72)	447.18 (11.72)	356.87 (5.92)	405.08 (12.40)
			Overall	43.82 (0.36)	10.80 (1.14)	35.89 (0.52)	39.09 (0.42)	42.31 (0.36)	36.39 (0.28)	118.13 (0.97)	23.89 (3.12)	95.43 (1.41)	96.17 (1.15)	89.10 (0.97)	89.49 (0.76)	4540.89 (37.41)	1155.11 (120.01)	3834.05 (54.23)	4112.14 (44.26)	4341.75 (37.40)	3813.31 (29.27)	852.62 (7.02)	167.22 (22.53)	683.01 (8.31)	669.42 (8.31)	639.53 (7.02)	635.53 (5.50)
	1.31	40	0 to 4	1.06 (0.02)	1.06 (0.01)	1.05 (0.02)	1.06 (0.01)	1.07 (0.02)	1.03 (0.02)	0.51 (0.01)	0.50 (0.01)	0.50 (0.01)	0.50 (0.01)	0.51 (0.01)	0.49 (0.01)	809.31 (12.55)	803.56 (9.24)	799.08 (13.27)	805.31 (11.11)	811.17 (11.92)	787.57 (13.23)	0.00 (0.00)	0.00 (0.00)	0.00 (0.00)	0.00 (0.00)	0.00 (0.00)	0.00 (0.00)
			5 to 17	6.86 (0.13)	6.91 (0.09)	6.83 (0.14)	6.84 (0.12)	6.88 (0.13)	6.81 (0.15)	7.34 (0.14)	7.39 (0.10)	7.31 (0.14)	7.32 (0.13)	7.36 (0.14)	7.28 (0.17)	710.19 (13.35)	715.26 (9.30)	707.42 (14.01)	708.08 (12.46)	712.02 (13.88)	704.47 (15.99)	13.58 (0.26)	13.67 (0.18)	13.52 (0.24)	13.54 (0.24)	13.61 (0.27)	13.47 (0.31)
			18 to 49	32.83 (0.35)	30.00 (0.77)	30.24 (0.23)	32.13 (0.29)	32.71 (0.36)	31.00 (0.23)	23.59 (0.25)	21.56 (0.56)	21.73 (0.17)	23.09 (0.21)	23.51 (0.26)	22.28 (0.17)	2663.20 (28.10)	2433.52 (62.78)	2452.95 (18.89)	2606.08 (23.72)	2653.44 (28.92)	2514.74 (18.86)	127.69 (1.35)	116.68 (3.01)	117.61 (1.14)	124.95 (1.14)	127.22 (1.39)	120.57 (0.90)
			50 to 64	10.53 (0.24)	9.06 (0.36)	9.88 (0.20)	9.11 (0.11)	10.35 (0.23)	9.62 (0.17)	19.89 (0.46)	17.12 (0.68)	18.66 (0.37)	17.21 (0.21)	19.55 (0.44)	18.16 (0.33)	830.50 (19.02)	715.03 (28.53)	779.15 (15.51)	718.90 (8.91)	816.52 (18.37)	758.65 (13.66)	245.64 (5.63)	211.49 (8.44)	230.45 (2.64)	212.63 (2.64)	241.51 (5.43)	224.39 (4.04)
			65+	3.69 (0.09)	3.05 (0.11)	3.43 (0.08)	3.40 (0.06)	3.19 (0.05)	3.30 (0.06)	115.63 (3.80)	95.60 (4.71)	107.65 (3.29)	106.53 (2.68)	100.13 (2.19)	103.56 (2.58)	607.79 (19.96)	502.54 (24.77)	565.87 (17.32)	559.94 (14.11)	526.31 (11.53)	544.35 (13.55)	837.40 (27.50)	692.38 (34.13)	779.64 (19.44)	771.47 (19.44)	725.13 (15.88)	749.99 (18.68)
			Overall	54.97 (0.37)	50.08 (0.72)	51.44 (0.37)	52.54 (0.35)	54.20 (0.32)	51.76 (0.36)	166.95 (1.01)	142.18 (1.98)	155.85 (1.01)	154.65 (0.94)	151.05 (0.88)	151.78 (0.99)	5620.99 (38.64)	5169.90 (76.10)	5304.48 (38.82)	5398.30 (36.30)	5519.46 (34.00)	5309.77 (37.91)	1224.31 (7.26)	1034.22 (14.29)	1141.22 (6.82)	1122.59 (6.82)	1107.47 (6.38)	1108.42 (7.12)
		60	0 to 4	1.06 (0.02)	0.92 (0.04)	1.03 (0.02)	1.05 (0.02)	1.06 (0.02)	1.00 (0.02)	0.51 (0.01)	0.44 (0.02)	0.49 (0.01)	0.50 (0.01)	0.51 (0.01)	0.48 (0.01)	809.31 (12.55)	702.15 (30.33)	786.29 (13.13)	800.49 (11.85)	809.00 (11.89)	763.75 (14.05)	0.00 (0.00)	0.00 (0.00)	0.00 (0.00)	0.00 (0.00)	0.00 (0.00)	0.00 (0.00)
			5 to 17	6.86 (0.13)	5.94 (0.18)	6.79 (0.13)	6.82 (0.12)	6.87 (0.13)	6.70 (0.16)	7.34 (0.14)	6.35 (0.20)	7.26 (0.14)	7.30 (0.13)	7.35 (0.14)	7.17 (0.17)	710.19 (13.35)	614.49 (19.05)	702.67 (13.56)	705.69 (12.63)	711.27 (13.94)	693.39 (16.50)	13.58 (0.26)	11.75 (0.36)	13.43 (0.24)	13.49 (0.24)	13.60 (0.27)	13.26 (0.32)
			18 to 49	32.83 (0.35)	24.97 (1.35)	27.76 (0.18)	31.41 (0.30)	32.66 (0.37)	29.48 (0.24)	23.59 (0.25)	17.94 (0.97)	19.94 (0.13)	22.57 (0.22)	23.47 (0.26)	21.18 (0.17)	2663.20 (28.10)	2025.59 (109.38)	2251.44 (14.86)	2547.51 (24.71)	2649.37 (29.67)	2391.21 (19.37)	127.69 (1.35)	97.12 (5.24)	107.95 (1.18)	122.14 (1.18)	127.02 (1.42)	114.65 (0.93)
			50 to 64	10.53 (0.24)	7.15 (0.46)	9.27 (0.16)	7.80 (0.08)	10.23 (0.23)	8.93 (0.16)	19.89 (0.46)	13.51 (0.88)	17.52 (0.30)	14.73 (0.16)	19.33 (0.44)	16.86 (0.30)	830.50 (19.02)	564.39 (36.57)	731.60 (12.36)	615.05 (6.64)	807.21 (18.24)	704.26 (12.32)	245.64 (5.63)	166.93 (10.82)	216.39 (1.96)	181.92 (1.96)	238.75 (5.40)	208.30 (3.65)
			65+	3.69 (0.09)	2.32 (0.12)	3.21 (0.06)	3.13 (0.06)	2.75 (0.04)	3.03 (0.06)	115.63 (3.80)	72.63 (5.14)	100.71 (2.48)	98.00 (2.46)	86.23 (1.77)	95.02 (2.48)	607.79 (19.96)	381.78 (26.99)	529.39 (13.02)	515.14 (12.93)	453.26 (9.29)	499.49 (13.04)	837.40 (27.50)	526.01 (37.19)	729.38 (17.81)	709.74 (17.81)	624.50 (12.80)	688.18 (17.96)
			Overall	54.97 (0.37)	41.30 (1.87)	48.07 (0.41)	50.20 (0.37)	53.58 (0.35)	49.14 (0.39)	166.95 (1.01)	110.88 (5.12)	145.93 (1.11)	143.09 (1.02)	136.89 (0.96)	140.72 (1.06)	5620.99 (38.64)	4288.41 (196.69)	5001.39 (42.85)	5183.87 (39.20)	5430.10 (36.93)	5052.10 (40.84)	1224.31 (7.26)	801.81 (36.93)	1067.15 (7.36)	1027.29 (7.36)	1003.87 (6.93)	1024.39 (7.67)
		80	0 to 4	1.06 (0.02)	0.63 (0.06)	1.02 (0.02)	1.05 (0.02)	1.06 (0.02)	0.96 (0.02)	0.51 (0.01)	0.30 (0.03)	0.48 (0.01)	0.50 (0.01)	0.51 (0.01)	0.46 (0.01)	809.31 (12.55)	477.00 (43.55)	774.22 (13.16)	799.15 (12.95)	808.10 (11.88)	733.80 (13.14)	0.00 (0.00)	0.00 (0.00)	0.00 (0.00)	0.00 (0.00)	0.00 (0.00)	0.00 (0.00)
			5 to 17	6.86 (0.13)	3.70 (0.26)	6.75 (0.14)	6.82 (0.14)	6.85 (0.11)	6.52 (0.17)	7.34 (0.14)	3.96 (0.28)	7.22 (0.14)	7.29 (0.15)	7.33 (0.11)	6.98 (0.18)	710.19 (13.35)	383.14 (27.39)	698.68 (13.97)	705.43 (14.18)	709.19 (10.99)	675.03 (17.28)	13.58 (0.26)	7.32 (0.52)	13.36 (0.27)	13.49 (0.27)	13.56 (0.21)	12.90 (0.33)
			18 to 49	32.83 (0.35)	16.29 (1.51)	25.26 (0.18)	30.75 (0.28)	32.59 (0.38)	27.77 (0.22)	23.59 (0.25)	11.70 (1.09)	18.15 (0.13)	22.09 (0.20)	23.42 (0.27)	19.95 (0.16)	2663.20 (28.10)	1321.19 (122.74)	2049.09 (14.34)	2493.94 (22.69)	2643.26 (30.93)	2252.19 (17.79)	127.69 (1.35)	63.34 (5.88)	98.24 (1.09)	119.57 (1.09)	126.73 (1.48)	107.98 (0.85)
			50 to 64	10.53 (0.24)	4.34 (0.40)	8.63 (0.13)	6.56 (0.06)	10.09 (0.21)	8.19 (0.14)	19.89 (0.46)	8.20 (0.75)	16.31 (0.25)	12.39 (0.12)	19.07 (0.40)	15.47 (0.26)	830.50 (19.02)	342.37 (31.46)	681.04 (10.56)	517.37 (4.92)	796.28 (16.72)	646.01 (10.72)	245.64 (5.63)	101.26 (9.31)	201.44 (1.45)	153.02 (1.45)	235.52 (4.95)	191.07 (3.17)
			65+	3.69 (0.09)	1.36 (0.09)	2.96 (0.05)	2.87 (0.05)	2.30 (0.02)	2.74 (0.05)	115.63 (3.80)	42.53 (3.77)	92.93 (2.20)	89.95 (2.04)	72.27 (1.03)	85.99 (1.93)	607.79 (19.96)	223.57 (19.81)	488.47 (11.58)	472.83 (10.73)	379.86 (5.43)	451.99 (10.17)	837.40 (27.50)	308.03 (27.29)	673.00 (14.79)	651.45 (14.79)	523.36 (7.48)	622.75 (14.01)
			Overall	54.97 (0.37)	26.31 (2.16)	44.63 (0.41)	48.04 (0.41)	52.90 (0.38)	46.18 (0.38)	166.95 (1.01)	66.69 (5.90)	135.10 (1.11)	132.23 (1.13)	122.59 (1.03)	128.85 (1.03)	5620.99 (38.64)	2747.28 (226.66)	4691.51 (42.58)	4988.72 (43.45)	5336.69 (39.77)	4759.02 (39.76)	1224.31 (7.26)	479.97 (42.56)	986.04 (8.16)	937.54 (8.16)	899.17 (7.47)	934.71 (7.47)
	1.46	40	0 to 4	1.19 (0.02)	1.18 (0.01)	1.18 (0.02)	1.19 (0.02)	1.19 (0.02)	1.15 (0.01)	0.57 (0.01)	0.56 (0.01)	0.56 (0.01)	0.57 (0.01)	0.57 (0.01)	0.55 (0.01)	906.53 (11.81)	896.06 (9.23)	895.16 (13.07)	904.45 (13.11)	904.55 (12.57)	871.52 (9.76)	0.00 (0.00)	0.00 (0.00)	0.00 (0.00)	0.00 (0.00)	0.00 (0.00)	0.00 (0.00)
			5 to 17	7.21 (0.09)	7.13 (0.14)	7.20 (0.09)	7.21 (0.10)	7.19 (0.09)	7.06 (0.09)	7.72 (0.10)	7.63 (0.15)	7.70 (0.10)	7.71 (0.11)	7.70 (0.10)	7.56 (0.10)	746.45 (9.33)	738.24 (14.91)	744.76 (9.76)	745.83 (10.52)	744.61 (9.23)	731.07 (9.36)	14.27 (0.18)	14.11 (0.29)	14.24 (0.20)	14.26 (0.20)	14.24 (0.18)	13.98 (0.18)
			18 to 49	39.87 (0.57)	37.33 (0.63)	36.72 (0.41)	38.95 (0.54)	39.69 (0.54)	37.65 (0.39)	28.65 (0.41)	26.82 (0.46)	26.39 (0.30)	27.98 (0.39)	28.52 (0.39)	27.06 (0.28)	3234.21 (46.50)	3027.91 (51.47)	2978.69 (33.66)	3159.03 (43.91)	3219.19 (44.10)	3054.16 (31.46)	155.06 (2.23)	145.17 (2.47)	142.81 (2.11)	151.46 (2.11)	154.34 (2.11)	146.43 (1.51)
			50 to 64	13.92 (0.30)	12.50 (0.37)	13.10 (0.28)	11.98 (0.17)	13.68 (0.27)	12.81 (0.22)	26.30 (0.56)	23.62 (0.70)	24.75 (0.53)	22.63 (0.31)	25.84 (0.51)	24.19 (0.42)	1098.23 (23.53)	986.47 (29.20)	1033.81 (22.02)	945.28 (13.14)	1079.18 (21.48)	1010.23 (17.68)	324.83 (6.96)	291.77 (8.64)	305.77 (3.89)	279.59 (3.89)	319.19 (6.35)	298.80 (5.23)
			65+	5.20 (0.11)	4.51 (0.13)	4.86 (0.10)	4.76 (0.09)	4.46 (0.07)	4.70 (0.09)	163.06 (4.69)	141.46 (5.59)	152.31 (4.31)	149.38 (3.59)	139.84 (2.87)	147.29 (3.58)	857.09 (24.65)	743.56 (29.37)	800.61 (22.66)	785.21 (18.85)	735.08 (15.07)	774.20 (18.81)	1180.89 (33.96)	1024.46 (40.47)	1103.06 (25.96)	1081.85 (25.96)	1012.77 (20.76)	1066.67 (25.92)
			Overall	67.40 (0.81)	62.66 (0.51)	63.06 (0.70)	64.09 (0.74)	66.21 (0.78)	63.37 (0.51)	226.29 (2.21)	200.09 (1.41)	211.71 (1.91)	208.28 (2.03)	202.46 (2.13)	206.63 (1.38)	6842.50 (85.12)	6392.26 (54.07)	6453.02 (73.51)	6539.81 (78.08)	6682.60 (81.84)	6441.17 (53.09)	1675.05 (15.98)	1475.52 (10.15)	1565.88 (14.66)	1527.16 (14.66)	1500.54 (15.37)	1525.88 (9.97)
		60	0 to 4	1.19 (0.02)	1.11 (0.01)	1.16 (0.02)	1.18 (0.02)	1.19 (0.02)	1.10 (0.01)	0.57 (0.01)	0.53 (0.01)	0.55 (0.01)	0.56 (0.01)	0.57 (0.01)	0.53 (0.01)	906.53 (11.81)	841.57 (10.27)	881.77 (12.17)	898.55 (13.12)	906.18 (13.59)	840.33 (8.49)	0.00 (0.00)	0.00 (0.00)	0.00 (0.00)	0.00 (0.00)	0.00 (0.00)	0.00 (0.00)
			5 to 17	7.21 (0.09)	6.63 (0.06)	7.17 (0.10)	7.19 (0.11)	7.21 (0.11)	6.90 (0.08)	7.72 (0.10)	7.09 (0.06)	7.67 (0.11)	7.69 (0.12)	7.71 (0.11)	7.38 (0.08)	746.45 (9.33)	685.97 (5.83)	741.89 (10.39)	743.71 (11.45)	746.19 (10.97)	714.06 (7.93)	14.27 (0.18)	13.11 (0.11)	14.18 (0.22)	14.22 (0.22)	14.27 (0.21)	13.65 (0.15)
			18 to 49	39.87 (0.57)	33.64 (1.00)	33.81 (0.37)	38.02 (0.51)	39.62 (0.56)	35.77 (0.30)	28.65 (0.41)	24.17 (0.72)	24.30 (0.26)	27.32 (0.37)	28.47 (0.40)	25.70 (0.21)	3234.21 (46.50)	2728.25 (81.03)	2742.66 (29.89)	3083.71 (41.63)	3214.00 (45.64)	2901.14 (24.08)	155.06 (2.23)	130.81 (3.88)	131.50 (2.00)	147.85 (2.00)	154.10 (2.19)	139.10 (1.15)
			50 to 64	13.92 (0.30)	10.82 (0.48)	12.35 (0.28)	10.24 (0.13)	13.50 (0.26)	11.89 (0.16)	26.30 (0.56)	20.43 (0.90)	23.33 (0.53)	19.35 (0.24)	25.51 (0.49)	22.46 (0.31)	1098.23 (23.53)	853.45 (37.64)	974.44 (22.31)	808.08 (10.10)	1065.21 (20.67)	938.05 (12.95)	324.83 (6.96)	252.43 (11.13)	288.22 (2.99)	239.01 (2.99)	315.06 (6.11)	277.45 (3.83)
			65+	5.20 (0.11)	3.80 (0.15)	4.56 (0.10)	4.38 (0.07)	3.82 (0.04)	4.31 (0.06)	163.06 (4.69)	119.01 (6.38)	142.96 (4.29)	137.27 (3.10)	119.87 (1.76)	135.11 (2.57)	857.09 (24.65)	625.58 (33.53)	751.46 (22.54)	721.57 (16.31)	630.08 (9.26)	710.17 (13.49)	1180.89 (33.96)	861.91 (46.20)	1035.35 (22.47)	994.16 (22.47)	868.11 (12.76)	978.46 (18.59)
			Overall	67.40 (0.81)	55.98 (1.06)	59.05 (0.67)	61.01 (0.71)	65.35 (0.81)	59.97 (0.38)	226.29 (2.21)	171.23 (2.91)	198.81 (1.82)	192.19 (1.95)	182.13 (2.23)	191.17 (1.05)	6842.50 (85.12)	5734.82 (111.87)	6092.22 (70.10)	6255.61 (74.80)	6561.68 (85.57)	6103.75 (40.45)	1675.05 (15.98)	1258.26 (21.01)	1469.24 (14.05)	1395.24 (14.05)	1351.54 (16.07)	1408.66 (7.60)
		80	0 to 4	1.19 (0.02)	0.91 (0.03)	1.13 (0.02)	1.18 (0.02)	1.19 (0.02)	1.06 (0.01)	0.57 (0.01)	0.44 (0.02)	0.54 (0.01)	0.56 (0.01)	0.57 (0.01)	0.51 (0.01)	906.53 (11.81)	695.91 (25.89)	862.55 (11.47)	894.78 (13.87)	906.10 (14.32)	806.90 (10.17)	0.00 (0.00)	0.00 (0.00)	0.00 (0.00)	0.00 (0.00)	0.00 (0.00)	0.00 (0.00)
			5 to 17	7.21 (0.09)	5.13 (0.13)	7.09 (0.09)	7.18 (0.10)	7.21 (0.11)	6.71 (0.11)	7.72 (0.10)	5.49 (0.14)	7.58 (0.10)	7.68 (0.11)	7.72 (0.12)	7.18 (0.11)	746.45 (9.33)	531.01 (13.70)	733.41 (9.53)	742.87 (10.62)	746.71 (11.42)	694.81 (11.05)	14.27 (0.18)	10.15 (0.26)	14.02 (0.20)	14.20 (0.20)	14.28 (0.22)	13.28 (0.21)
			18 to 49	39.87 (0.57)	26.94 (1.30)	30.66 (0.27)	37.18 (0.49)	39.46 (0.62)	33.84 (0.26)	28.65 (0.41)	19.36 (0.93)	22.03 (0.20)	26.72 (0.35)	28.35 (0.44)	24.32 (0.19)	3234.21 (46.50)	2185.00 (105.54)	2486.98 (22.13)	3015.94 (39.81)	3200.83 (49.93)	2745.03 (21.14)	155.06 (2.23)	104.76 (5.06)	119.24 (1.91)	144.60 (1.91)	153.46 (2.39)	131.61 (1.01)
			50 to 64	13.92 (0.30)	8.25 (0.47)	11.53 (0.21)	8.60 (0.09)	13.28 (0.29)	10.99 (0.17)	26.30 (0.56)	15.59 (0.90)	21.77 (0.40)	16.25 (0.16)	25.09 (0.55)	20.76 (0.31)	1098.23 (23.53)	651.12 (37.44)	909.20 (16.55)	678.54 (6.79)	1047.94 (22.85)	867.21 (13.09)	324.83 (6.96)	192.58 (11.07)	268.92 (2.01)	200.69 (2.01)	309.95 (6.76)	256.50 (3.87)
			65+	5.20 (0.11)	2.78 (0.13)	4.23 (0.08)	4.00 (0.06)	3.19 (0.04)	3.93 (0.06)	163.06 (4.69)	87.29 (5.32)	132.65 (3.14)	125.42 (2.63)	99.98 (1.50)	123.24 (2.53)	857.09 (24.65)	458.83 (27.94)	697.26 (16.53)	659.27 (13.84)	525.55 (7.88)	647.80 (13.28)	1180.89 (33.96)	632.16 (38.50)	960.67 (19.07)	908.33 (19.07)	724.09 (10.86)	892.53 (18.30)
			Overall	67.40 (0.81)	44.02 (1.69)	54.64 (0.57)	58.14 (0.66)	64.34 (0.85)	56.54 (0.34)	226.29 (2.21)	128.16 (4.62)	184.57 (1.55)	176.63 (1.81)	161.72 (2.32)	176.01 (0.92)	6842.50 (85.12)	4521.87 (177.46)	5689.40 (59.74)	5991.40 (69.53)	6427.14 (89.06)	5761.75 (35.25)	1675.05 (15.98)	939.66 (33.32)	1362.85 (13.05)	1267.82 (13.05)	1201.79 (16.72)	1293.92 (6.62)
	1.5	40	0 to 4	1.33 (0.02)	1.28 (0.02)	1.31 (0.03)	1.33 (0.02)	1.33 (0.02)	1.28 (0.02)	0.63 (0.01)	0.61 (0.01)	0.63 (0.01)	0.64 (0.01)	0.63 (0.01)	0.61 (0.01)	1012.95 (18.87)	976.04 (12.01)	1000.74 (19.51)	1014.76 (17.35)	1011.87 (17.40)	972.30 (15.36)	0.00 (0.00)	0.00 (0.00)	0.00 (0.00)	0.00 (0.00)	0.00 (0.00)	0.00 (0.00)
			5 to 17	7.63 (0.14)	7.25 (0.16)	7.63 (0.15)	7.67 (0.14)	7.63 (0.14)	7.46 (0.12)	8.17 (0.15)	7.76 (0.17)	8.16 (0.16)	8.20 (0.15)	8.16 (0.14)	7.98 (0.13)	789.84 (14.54)	750.44 (16.81)	789.70 (15.56)	793.41 (14.36)	789.69 (13.98)	772.31 (12.67)	15.10 (0.28)	14.35 (0.32)	15.10 (0.27)	15.17 (0.27)	15.10 (0.27)	14.76 (0.24)
			18 to 49	46.66 (0.62)	44.14 (0.32)	43.27 (0.51)	45.75 (0.59)	46.50 (0.56)	44.37 (0.53)	33.53 (0.44)	31.71 (0.23)	31.09 (0.37)	32.87 (0.43)	33.41 (0.40)	31.88 (0.38)	3784.96 (50.05)	3579.90 (25.78)	3509.56 (41.76)	3710.95 (48.24)	3771.69 (45.64)	3598.96 (42.83)	181.47 (2.40)	171.64 (1.24)	168.27 (2.31)	177.92 (2.31)	180.83 (2.19)	172.55 (2.05)
			50 to 64	17.36 (0.30)	16.00 (0.28)	16.53 (0.29)	15.04 (0.19)	17.06 (0.27)	16.15 (0.26)	32.78 (0.56)	30.23 (0.53)	31.22 (0.55)	28.41 (0.36)	32.23 (0.51)	30.51 (0.49)	1369.20 (23.43)	1262.42 (22.09)	1303.90 (22.95)	1186.48 (15.19)	1346.21 (21.40)	1274.10 (20.39)	404.98 (6.93)	373.39 (6.53)	385.66 (4.49)	350.93 (4.49)	398.17 (6.33)	376.85 (6.03)
			65+	6.87 (0.12)	6.18 (0.13)	6.51 (0.11)	6.34 (0.09)	5.88 (0.07)	6.28 (0.10)	215.32 (4.95)	193.66 (5.25)	204.09 (4.59)	198.80 (3.96)	184.33 (2.78)	196.80 (4.21)	1131.80 (25.99)	1017.98 (27.59)	1072.78 (24.14)	1044.96 (20.79)	968.93 (14.63)	1034.45 (22.14)	1559.38 (35.81)	1402.55 (38.01)	1478.06 (28.65)	1439.72 (28.65)	1334.97 (20.16)	1425.25 (30.50)
			Overall	79.85 (1.09)	74.85 (0.23)	75.25 (1.02)	76.13 (0.96)	78.40 (0.97)	75.54 (0.92)	290.43 (2.99)	263.97 (0.64)	275.19 (2.80)	268.92 (2.63)	258.78 (2.65)	267.78 (2.52)	8088.76 (115.04)	7586.78 (24.44)	7676.69 (107.61)	7750.56 (101.10)	7888.39 (101.91)	7652.12 (96.98)	2160.92 (21.60)	1961.92 (4.59)	2047.08 (18.98)	1983.74 (18.98)	1929.07 (19.14)	1989.41 (18.21)
		60	0 to 4	1.33 (0.02)	1.24 (0.01)	1.30 (0.02)	1.33 (0.03)	1.33 (0.02)	1.23 (0.02)	0.63 (0.01)	0.59 (0.00)	0.62 (0.01)	0.63 (0.01)	0.64 (0.01)	0.59 (0.01)	1012.95 (18.87)	944.37 (7.46)	985.58 (17.84)	1008.42 (19.16)	1015.08 (18.27)	938.86 (13.05)	0.00 (0.00)	0.00 (0.00)	0.00 (0.00)	0.00 (0.00)	0.00 (0.00)	0.00 (0.00)
			5 to 17	7.63 (0.14)	6.94 (0.11)	7.59 (0.14)	7.65 (0.15)	7.66 (0.15)	7.29 (0.09)	8.17 (0.15)	7.43 (0.12)	8.12 (0.15)	8.18 (0.16)	8.19 (0.16)	7.80 (0.10)	789.84 (14.54)	718.56 (11.21)	785.49 (14.69)	791.52 (15.51)	792.44 (15.06)	754.53 (9.73)	15.10 (0.28)	13.74 (0.21)	15.02 (0.30)	15.13 (0.30)	15.15 (0.29)	14.42 (0.19)
			18 to 49	46.66 (0.62)	41.52 (0.75)	39.98 (0.44)	44.69 (0.62)	46.42 (0.62)	42.37 (0.46)	33.53 (0.44)	29.84 (0.54)	28.73 (0.32)	32.11 (0.44)	33.36 (0.44)	30.45 (0.33)	3784.96 (50.05)	3368.00 (60.96)	3243.22 (36.00)	3624.77 (50.02)	3765.38 (50.08)	3436.89 (37.46)	181.47 (2.40)	161.48 (2.92)	155.50 (2.40)	173.79 (2.40)	180.53 (2.40)	164.78 (1.80)
			50 to 64	17.36 (0.30)	14.68 (0.45)	15.68 (0.26)	12.90 (0.15)	16.82 (0.28)	15.15 (0.23)	32.78 (0.56)	27.73 (0.84)	29.61 (0.49)	24.37 (0.29)	31.78 (0.54)	28.62 (0.43)	1369.20 (23.43)	1158.23 (35.21)	1236.64 (20.40)	1017.67 (12.01)	1327.17 (22.43)	1195.21 (17.81)	404.98 (6.93)	342.57 (10.41)	365.77 (3.55)	301.00 (3.55)	392.54 (6.63)	353.51 (5.27)
			65+	6.87 (0.12)	5.52 (0.16)	6.14 (0.10)	5.82 (0.09)	5.02 (0.05)	5.80 (0.09)	215.32 (4.95)	173.19 (6.51)	192.42 (4.02)	182.64 (3.56)	157.32 (2.06)	181.93 (3.66)	1131.80 (25.99)	910.36 (34.23)	1011.41 (21.14)	960.02 (18.72)	826.95 (10.83)	956.29 (19.22)	1559.38 (35.81)	1254.27 (47.16)	1393.50 (25.79)	1322.69 (25.79)	1139.35 (14.93)	1317.55 (26.48)
			Overall	79.85 (1.09)	69.91 (0.69)	70.68 (0.91)	72.39 (0.97)	77.25 (1.03)	71.85 (0.75)	290.43 (2.99)	238.78 (1.88)	259.49 (2.48)	247.93 (2.66)	231.28 (2.81)	249.38 (2.04)	8088.76 (115.04)	7099.52 (72.22)	7262.34 (95.42)	7402.40 (102.16)	7727.03 (108.17)	7281.78 (78.42)	2160.92 (21.60)	1772.07 (13.56)	1929.79 (19.18)	1812.61 (19.18)	1727.57 (20.31)	1850.27 (14.72)
		80	0 to 4	1.33 (0.02)	1.11 (0.02)	1.27 (0.02)	1.32 (0.03)	1.33 (0.02)	1.18 (0.01)	0.63 (0.01)	0.53 (0.01)	0.61 (0.01)	0.63 (0.01)	0.64 (0.01)	0.56 (0.01)	1012.95 (18.87)	844.48 (17.82)	970.23 (17.85)	1007.68 (19.15)	1015.77 (18.28)	897.41 (11.31)	0.00 (0.00)	0.00 (0.00)	0.00 (0.00)	0.00 (0.00)	0.00 (0.00)	0.00 (0.00)
			5 to 17	7.63 (0.14)	5.91 (0.07)	7.56 (0.14)	7.66 (0.15)	7.66 (0.14)	7.05 (0.08)	8.17 (0.15)	6.32 (0.07)	8.09 (0.15)	8.19 (0.16)	8.20 (0.15)	7.54 (0.09)	789.84 (14.54)	611.66 (6.79)	782.14 (14.63)	792.38 (15.37)	793.21 (14.36)	729.65 (8.61)	15.10 (0.28)	11.69 (0.13)	14.95 (0.29)	15.15 (0.29)	15.16 (0.27)	13.95 (0.16)
			18 to 49	46.66 (0.62)	36.27 (1.31)	36.53 (0.38)	43.75 (0.58)	46.27 (0.57)	40.09 (0.39)	33.53 (0.44)	26.06 (0.94)	26.25 (0.28)	31.43 (0.41)	33.25 (0.41)	28.81 (0.28)	3784.96 (50.05)	2941.68 (105.90)	2962.83 (31.11)	3548.23 (46.84)	3753.31 (46.54)	3252.04 (31.54)	181.47 (2.40)	141.04 (5.08)	142.05 (2.25)	170.12 (2.25)	179.95 (2.23)	155.92 (1.51)
			50 to 64	17.36 (0.30)	12.39 (0.60)	14.78 (0.25)	10.83 (0.10)	16.57 (0.26)	14.05 (0.20)	32.78 (0.56)	23.40 (1.13)	27.91 (0.46)	20.46 (0.19)	31.29 (0.48)	26.55 (0.37)	1369.20 (23.43)	977.30 (47.20)	1165.73 (19.35)	854.54 (7.78)	1307.01 (20.13)	1108.73 (15.63)	404.98 (6.93)	289.06 (13.96)	344.79 (2.30)	252.75 (2.30)	386.58 (5.95)	327.93 (4.62)
			65+	6.87 (0.12)	4.52 (0.19)	5.75 (0.09)	5.33 (0.08)	4.18 (0.03)	5.32 (0.08)	215.32 (4.95)	141.82 (7.83)	180.47 (3.57)	167.25 (3.31)	131.02 (1.34)	166.74 (3.22)	1131.80 (25.99)	745.48 (41.15)	948.62 (18.78)	879.15 (17.41)	688.67 (7.02)	876.47 (16.92)	1559.38 (35.81)	1027.11 (56.70)	1306.99 (23.98)	1211.28 (23.98)	948.83 (9.68)	1207.58 (23.31)
			Overall	79.85 (1.09)	60.20 (1.54)	65.89 (0.84)	68.89 (0.90)	76.02 (0.95)	67.69 (0.61)	290.43 (2.99)	198.13 (4.21)	243.32 (2.31)	227.97 (2.45)	204.39 (2.59)	230.20 (1.66)	8088.76 (115.04)	6120.60 (161.74)	6829.55 (88.76)	7081.98 (94.16)	7557.97 (99.44)	6864.30 (63.79)	2160.92 (21.60)	1468.90 (30.37)	1808.79 (17.68)	1649.30 (17.68)	1530.53 (18.67)	1705.38 (11.98)
	1.64	40	0 to 4	1.48 (0.02)	1.37 (0.01)	1.45 (0.02)	1.46 (0.02)	1.47 (0.02)	1.44 (0.02)	0.70 (0.01)	0.65 (0.00)	0.69 (0.01)	0.70 (0.01)	0.70 (0.01)	0.69 (0.01)	1122.64 (15.23)	522.80 (7.11)	551.00 (17.94)	557.10 (18.18)	560.21 (17.70)	549.15 (14.94)	0.00 (0.00)	0.00 (0.00)	0.00 (0.00)	0.00 (0.00)	0.00 (0.00)	0.00 (0.00)
			5 to 17	8.06 (0.12)	7.19 (0.07)	8.02 (0.13)	8.03 (0.13)	8.06 (0.12)	7.95 (0.12)	8.62 (0.12)	7.69 (0.07)	8.58 (0.14)	8.60 (0.14)	8.62 (0.13)	8.50 (0.12)	834.03 (11.96)	798.68 (6.99)	891.11 (13.63)	892.52 (13.95)	895.36 (12.68)	882.85 (11.96)	15.94 (0.23)	14.22 (0.13)	15.87 (0.27)	15.89 (0.27)	15.94 (0.24)	15.72 (0.23)
			18 to 49	53.11 (0.44)	50.62 (0.32)	48.78 (0.42)	51.69 (0.48)	52.85 (0.45)	51.80 (0.39)	38.16 (0.31)	36.37 (0.23)	35.05 (0.30)	37.14 (0.35)	37.98 (0.33)	37.22 (0.28)	4307.71 (35.38)	3937.28 (26.28)	3794.16 (34.38)	4020.19 (39.17)	4110.82 (36.87)	4029.26 (32.00)	206.53 (1.70)	196.86 (1.26)	189.71 (1.88)	201.01 (1.88)	205.54 (1.77)	201.46 (1.53)
			50 to 64	20.73 (0.22)	19.67 (0.24)	19.71 (0.20)	17.56 (0.17)	20.33 (0.22)	20.03 (0.19)	39.15 (0.42)	37.15 (0.45)	37.22 (0.37)	33.17 (0.32)	38.40 (0.41)	37.84 (0.35)	1634.98 (17.45)	1675.56 (18.62)	1678.65 (15.52)	1495.84 (13.21)	1731.80 (17.32)	1706.66 (14.69)	483.59 (5.16)	458.96 (5.51)	459.81 (3.91)	409.73 (3.91)	474.36 (5.12)	467.48 (4.35)
			65+	8.64 (0.09)	8.11 (0.10)	8.17 (0.08)	7.87 (0.13)	7.18 (0.06)	8.28 (0.08)	271.06 (3.71)	254.18 (4.30)	256.33 (3.53)	246.90 (5.51)	225.23 (2.48)	259.73 (3.39)	1424.82 (19.49)	1395.47 (22.58)	1407.24 (18.56)	1355.49 (28.97)	1236.52 (13.02)	1425.91 (17.83)	1963.09 (26.85)	1840.83 (31.11)	1856.35 (39.91)	1788.09 (39.91)	1631.16 (17.94)	1880.99 (24.57)
			Overall	92.01 (0.86)	86.96 (0.35)	86.13 (0.83)	86.62 (0.86)	89.90 (0.82)	89.51 (0.75)	357.70 (2.34)	336.06 (0.95)	337.87 (2.28)	326.50 (2.35)	310.93 (2.25)	343.98 (2.06)	9324.18 (89.93)	8329.78 (36.41)	8322.16 (87.74)	8321.14 (90.32)	8534.71 (86.47)	8593.83 (79.11)	2669.15 (16.89)	2510.87 (6.84)	2521.74 (16.96)	2414.72 (16.96)	2327.01 (16.24)	2565.65 (14.85)
		60	0 to 4	1.48 (0.02)	1.33 (0.01)	1.43 (0.02)	1.46 (0.02)	1.47 (0.02)	1.42 (0.02)	0.70 (0.01)	0.63 (0.01)	0.68 (0.01)	0.69 (0.01)	0.70 (0.01)	0.68 (0.01)	1122.64 (15.23)	504.83 (9.69)	543.24 (18.96)	554.36 (18.58)	560.80 (16.26)	540.92 (16.01)	0.00 (0.00)	0.00 (0.00)	0.00 (0.00)	0.00 (0.00)	0.00 (0.00)	0.00 (0.00)
			5 to 17	8.06 (0.12)	6.74 (0.15)	7.99 (0.14)	8.02 (0.14)	8.06 (0.12)	7.87 (0.12)	8.62 (0.12)	7.21 (0.16)	8.54 (0.15)	8.58 (0.15)	8.63 (0.13)	8.42 (0.13)	834.03 (11.96)	749.14 (15.21)	887.25 (14.94)	890.79 (14.05)	895.98 (12.10)	874.47 (12.43)	15.94 (0.23)	13.34 (0.29)	15.80 (0.27)	15.86 (0.27)	15.96 (0.23)	15.57 (0.24)
			18 to 49	53.11 (0.44)	48.62 (0.39)	45.22 (0.48)	50.58 (0.46)	52.68 (0.44)	50.81 (0.46)	38.16 (0.31)	34.94 (0.28)	32.49 (0.34)	36.34 (0.33)	37.85 (0.32)	36.51 (0.33)	4307.71 (35.38)	3781.89 (31.55)	3517.48 (38.56)	3933.85 (37.05)	4097.20 (35.89)	3951.58 (37.04)	206.53 (1.70)	189.09 (1.51)	175.87 (1.78)	196.69 (1.78)	204.86 (1.72)	197.58 (1.78)
			50 to 64	20.73 (0.22)	18.69 (0.31)	18.83 (0.20)	15.10 (0.15)	20.02 (0.21)	19.49 (0.21)	39.15 (0.42)	35.31 (0.59)	35.56 (0.38)	28.52 (0.28)	37.81 (0.39)	36.82 (0.39)	1634.98 (17.45)	1592.27 (24.48)	1603.78 (15.96)	1286.13 (11.58)	1705.07 (16.26)	1660.58 (16.35)	483.59 (5.16)	436.14 (7.24)	439.30 (3.43)	352.29 (3.43)	467.04 (4.81)	454.86 (4.83)
			65+	8.64 (0.09)	7.60 (0.14)	7.76 (0.10)	7.26 (0.09)	6.09 (0.04)	7.99 (0.09)	271.06 (3.71)	238.33 (6.01)	243.37 (3.99)	227.73 (3.60)	191.07 (1.85)	250.66 (3.56)	1424.82 (19.49)	1308.41 (31.57)	1336.13 (20.95)	1250.24 (18.93)	1048.98 (9.74)	1376.11 (18.74)	1963.09 (26.85)	1725.98 (43.49)	1762.55 (26.09)	1649.25 (26.09)	1383.76 (13.42)	1815.29 (25.82)
			Overall	92.01 (0.86)	82.99 (0.29)	81.23 (0.92)	82.41 (0.83)	88.33 (0.77)	87.58 (0.83)	357.70 (2.34)	316.42 (0.79)	320.66 (2.51)	301.86 (2.27)	276.06 (2.10)	333.08 (2.27)	9324.18 (89.93)	7936.54 (30.32)	7887.87 (96.54)	7915.37 (87.10)	8308.04 (80.79)	8403.66 (87.31)	2669.15 (16.89)	2364.56 (5.69)	2393.52 (16.35)	2214.09 (16.35)	2071.62 (15.17)	2483.30 (16.39)
		80	0 to 4	1.48 (0.02)	1.23 (0.01)	1.40 (0.03)	1.45 (0.02)	1.47 (0.02)	1.39 (0.02)	0.70 (0.01)	0.59 (0.00)	0.67 (0.01)	0.69 (0.01)	0.70 (0.01)	0.66 (0.01)	1122.64 (15.23)	468.39 (6.56)	534.59 (19.03)	553.19 (16.89)	560.63 (14.46)	530.78 (14.40)	0.00 (0.00)	0.00 (0.00)	0.00 (0.00)	0.00 (0.00)	0.00 (0.00)	0.00 (0.00)
			5 to 17	8.06 (0.12)	5.88 (0.11)	7.96 (0.14)	8.02 (0.14)	8.07 (0.10)	7.75 (0.12)	8.62 (0.12)	6.29 (0.11)	8.52 (0.15)	8.58 (0.14)	8.63 (0.11)	8.29 (0.12)	834.03 (11.96)	652.84 (10.95)	884.32 (14.69)	890.93 (14.00)	896.43 (10.60)	860.67 (12.01)	15.94 (0.23)	11.63 (0.21)	15.75 (0.27)	15.87 (0.27)	15.96 (0.20)	15.33 (0.23)
			18 to 49	53.11 (0.44)	45.06 (0.75)	41.38 (0.39)	49.44 (0.39)	52.50 (0.39)	49.64 (0.44)	38.16 (0.31)	32.37 (0.54)	29.73 (0.28)	35.52 (0.28)	37.72 (0.28)	35.67 (0.32)	4307.71 (35.38)	3504.49 (61.03)	3218.49 (31.68)	3845.45 (31.55)	4083.03 (31.51)	3860.92 (35.96)	206.53 (1.70)	175.22 (2.93)	160.92 (1.51)	192.27 (1.51)	204.15 (1.51)	193.05 (1.72)
			50 to 64	20.73 (0.22)	17.09 (0.48)	17.88 (0.16)	12.61 (0.11)	19.70 (0.19)	18.91 (0.21)	39.15 (0.42)	32.28 (0.90)	33.78 (0.29)	23.82 (0.21)	37.22 (0.36)	35.71 (0.39)	1634.98 (17.45)	1455.93 (37.62)	1523.19 (12.24)	1074.42 (8.60)	1678.57 (14.92)	1610.60 (16.49)	483.59 (5.16)	398.80 (11.13)	417.22 (2.55)	294.30 (2.55)	459.78 (4.41)	441.17 (4.88)
			65+	8.64 (0.09)	6.81 (0.19)	7.33 (0.08)	6.64 (0.07)	5.04 (0.03)	7.71 (0.08)	271.06 (3.71)	213.59 (7.86)	229.78 (3.48)	208.31 (2.99)	157.96 (1.20)	241.64 (3.27)	1424.82 (19.49)	1172.62 (41.32)	1261.52 (18.29)	1143.63 (15.70)	867.18 (6.31)	1326.60 (17.18)	1963.09 (26.85)	1546.85 (56.92)	1664.14 (21.63)	1508.62 (21.63)	1143.94 (8.69)	1749.98 (23.67)
			Overall	92.01 (0.86)	76.07 (0.66)	75.95 (0.82)	78.17 (0.73)	86.78 (0.67)	85.39 (0.80)	357.70 (2.34)	285.12 (1.81)	302.48 (2.23)	276.93 (2.01)	242.23 (1.83)	321.97 (2.18)	9324.18 (89.93)	7254.26 (69.53)	7422.12 (85.75)	7507.62 (77.22)	8085.84 (70.51)	8189.58 (83.77)	2669.15 (16.89)	2132.50 (13.06)	2258.03 (14.50)	2011.05 (14.50)	1823.84 (13.24)	2399.52 (15.73)
	1.79	40	0 to 4	1.59 (0.01)	1.49 (0.01)	1.57 (0.02)	1.58 (0.02)	1.59 (0.01)	1.53 (0.02)	0.76 (0.01)	0.71 (0.01)	0.75 (0.01)	0.75 (0.01)	0.76 (0.01)	0.73 (0.01)	1211.47 (9.45)	1134.79 (9.76)	1193.59 (11.58)	1206.01 (12.66)	1210.35 (10.05)	1168.01 (12.38)	0.00 (0.00)	0.00 (0.00)	0.00 (0.00)	0.00 (0.00)	0.00 (0.00)	0.00 (0.00)
			5 to 17	8.33 (0.06)	7.52 (0.06)	8.29 (0.08)	8.32 (0.08)	8.33 (0.07)	8.18 (0.09)	0.00 (0.07)	8.04 (0.06)	8.87 (0.08)	8.90 (0.09)	8.91 (0.07)	8.75 (0.10)	861.91 (6.67)	777.97 (5.91)	858.25 (8.07)	860.77 (8.52)	861.81 (7.24)	846.34 (9.31)	16.48 (0.13)	14.87 (0.11)	16.41 (0.16)	16.46 (0.16)	16.48 (0.14)	16.18 (0.18)
			18 to 49	58.52 (0.25)	56.35 (0.36)	54.78 (0.25)	57.37 (0.31)	58.30 (0.30)	56.14 (0.29)	0.01 (0.18)	40.49 (0.26)	39.36 (0.18)	41.22 (0.22)	41.89 (0.21)	40.34 (0.21)	4746.68 (20.32)	4570.88 (28.80)	4443.23 (19.99)	4653.59 (25.13)	4728.67 (24.12)	4553.32 (23.22)	227.58 (0.97)	219.15 (1.38)	213.03 (1.20)	223.12 (1.20)	226.72 (1.16)	218.31 (1.11)
			50 to 64	23.74 (0.15)	22.81 (0.23)	22.91 (0.14)	20.78 (0.11)	23.34 (0.15)	22.43 (0.14)	44.84 (0.28)	43.08 (0.44)	43.27 (0.27)	39.26 (0.21)	44.09 (0.28)	42.36 (0.26)	1872.61 (11.77)	1799.31 (18.17)	1806.96 (11.38)	1639.60 (8.69)	1841.36 (11.60)	1769.31 (10.79)	553.87 (3.48)	532.19 (5.38)	534.45 (2.57)	484.95 (2.57)	544.63 (3.43)	523.32 (3.19)
			65+	10.42 (0.08)	9.91 (0.11)	9.99 (0.08)	9.67 (0.08)	8.85 (0.06)	9.68 (0.07)	326.65 (3.25)	310.92 (4.70)	313.32 (3.20)	303.38 (3.16)	277.55 (2.41)	303.45 (3.13)	1717.01 (17.07)	1634.33 (24.68)	1646.92 (16.80)	1594.70 (16.59)	1458.93 (12.69)	1595.08 (16.43)	2365.65 (23.52)	2251.75 (34.00)	2269.08 (22.85)	2197.14 (22.85)	2010.08 (17.49)	2197.66 (22.64)
			Overall	102.59 (0.52)	98.08 (0.54)	97.54 (0.50)	97.73 (0.51)	100.41 (0.49)	97.95 (0.56)	372.26 (1.42)	403.25 (1.47)	405.56 (1.36)	393.52 (1.41)	373.20 (1.35)	395.63 (1.53)	10409.67 (54.52)	9917.28 (56.31)	9948.94 (52.14)	9954.66 (54.02)	10101.12 (51.77)	9932.04 (58.99)	3163.58 (10.24)	3017.96 (10.57)	3032.98 (10.14)	2921.67 (10.14)	2797.91 (9.72)	2955.47 (11.08)
		60	0 to 4	1.59 (0.01)	1.45 (0.01)	1.55 (0.01)	1.58 (0.02)	1.59 (0.01)	1.49 (0.02)	0.76 (0.01)	0.69 (0.01)	0.74 (0.01)	0.75 (0.01)	0.76 (0.01)	0.71 (0.01)	1211.47 (9.45)	1102.24 (9.92)	1180.49 (10.98)	1201.03 (12.49)	1209.80 (9.80)	1133.19 (13.37)	0.00 (0.00)	0.00 (0.00)	0.00 (0.00)	0.00 (0.00)	0.00 (0.00)	0.00 (0.00)
			5 to 17	8.33 (0.06)	7.11 (0.14)	8.28 (0.08)	8.30 (0.08)	8.33 (0.07)	8.03 (0.10)	0.00 (0.07)	7.61 (0.15)	8.86 (0.08)	8.88 (0.09)	8.91 (0.07)	8.59 (0.11)	861.91 (6.67)	736.29 (14.65)	857.32 (7.89)	859.07 (8.33)	862.08 (7.07)	831.33 (10.72)	16.48 (0.13)	14.08 (0.28)	16.39 (0.16)	16.42 (0.16)	16.48 (0.14)	15.89 (0.20)
			18 to 49	58.52 (0.25)	54.73 (0.29)	51.22 (0.21)	56.24 (0.29)	58.11 (0.26)	54.17 (0.33)	0.01 (0.18)	39.32 (0.21)	36.80 (0.15)	40.41 (0.21)	41.75 (0.19)	38.92 (0.24)	4746.68 (20.32)	4439.14 (23.53)	4154.72 (17.03)	4561.95 (23.27)	4713.56 (21.21)	4393.53 (26.80)	227.58 (0.97)	212.84 (1.13)	199.20 (1.12)	218.72 (1.12)	225.99 (1.02)	210.65 (1.28)
			50 to 64	23.74 (0.15)	21.98 (0.29)	22.09 (0.14)	18.08 (0.08)	23.00 (0.14)	21.35 (0.16)	44.84 (0.28)	41.51 (0.54)	41.72 (0.27)	34.16 (0.16)	43.45 (0.27)	40.32 (0.31)	1872.61 (11.77)	1733.72 (22.54)	1742.46 (11.33)	1426.63 (6.71)	1814.63 (11.25)	1683.97 (12.97)	553.87 (3.48)	512.79 (6.67)	515.38 (1.98)	421.96 (1.98)	536.72 (3.33)	498.08 (3.84)
			65+	10.42 (0.08)	9.41 (0.13)	9.59 (0.08)	8.99 (0.06)	7.56 (0.04)	9.08 (0.08)	326.65 (3.25)	295.13 (5.61)	300.88 (3.16)	282.06 (2.71)	237.21 (1.76)	284.77 (3.47)	1717.01 (17.07)	1551.33 (29.48)	1581.52 (16.61)	1482.62 (14.23)	1246.88 (9.23)	1496.88 (18.26)	2365.65 (23.52)	2137.38 (40.61)	2178.99 (19.61)	2042.73 (19.61)	1717.92 (12.71)	2062.37 (25.16)
			Overall	102.59 (0.52)	94.68 (0.22)	92.74 (0.46)	93.20 (0.47)	98.60 (0.45)	94.12 (0.65)	372.26 (1.42)	384.27 (0.59)	389.00 (1.26)	366.26 (1.29)	332.08 (1.22)	373.32 (1.78)	10409.67 (54.52)	9562.72 (22.65)	9516.52 (48.51)	9531.30 (49.64)	9846.94 (46.84)	9538.90 (68.54)	3163.58 (10.24)	2877.08 (4.25)	2909.95 (9.32)	2699.83 (9.32)	2497.11 (8.79)	2786.99 (12.87)
		80	0 to 4	1.59 (0.01)	1.38 (0.01)	1.53 (0.01)	1.57 (0.01)	1.59 (0.01)	1.43 (0.02)	0.76 (0.01)	0.66 (0.00)	0.73 (0.01)	0.75 (0.01)	0.76 (0.01)	0.68 (0.01)	1211.47 (9.45)	1050.74 (5.99)	1163.68 (11.29)	1197.62 (11.14)	1210.05 (9.56)	1088.25 (13.71)	0.00 (0.00)	0.00 (0.00)	0.00 (0.00)	0.00 (0.00)	0.00 (0.00)	0.00 (0.00)
			5 to 17	8.33 (0.06)	6.52 (0.10)	8.27 (0.08)	8.31 (0.08)	8.33 (0.06)	7.79 (0.11)	0.00 (0.07)	6.98 (0.11)	8.85 (0.08)	8.89 (0.08)	8.91 (0.06)	8.34 (0.11)	861.91 (6.67)	675.02 (10.53)	855.58 (8.21)	859.90 (7.91)	862.00 (6.21)	806.73 (10.89)	16.48 (0.13)	12.90 (0.20)	16.36 (0.15)	16.44 (0.15)	16.48 (0.12)	15.42 (0.21)
			18 to 49	58.52 (0.25)	51.96 (0.54)	47.19 (0.20)	55.11 (0.26)	57.90 (0.25)	51.78 (0.33)	0.01 (0.18)	37.33 (0.39)	33.91 (0.15)	39.60 (0.19)	41.60 (0.18)	37.21 (0.24)	4746.68 (20.32)	4214.46 (43.83)	3827.88 (16.46)	4470.20 (21.01)	4696.29 (20.19)	4200.18 (26.88)	227.58 (0.97)	202.06 (2.10)	183.53 (1.01)	214.32 (1.01)	225.16 (0.97)	201.38 (1.29)
			50 to 64	23.74 (0.15)	20.60 (0.40)	21.15 (0.16)	15.26 (0.06)	22.63 (0.12)	20.12 (0.15)	44.84 (0.28)	38.91 (0.75)	39.96 (0.30)	28.82 (0.12)	42.75 (0.24)	38.00 (0.29)	1872.61 (11.77)	1624.96 (31.36)	1668.79 (12.35)	1203.49 (4.81)	1785.52 (9.82)	1587.11 (12.22)	553.87 (3.48)	480.62 (9.28)	493.59 (1.42)	355.96 (1.42)	528.11 (2.90)	469.43 (3.61)
			65+	10.42 (0.08)	8.66 (0.17)	9.15 (0.08)	8.28 (0.05)	6.27 (0.03)	8.45 (0.06)	326.65 (3.25)	271.48 (7.30)	286.82 (3.50)	259.58 (2.28)	196.63 (1.26)	264.87 (2.52)	1717.01 (17.07)	1427.01 (38.39)	1507.63 (18.39)	1364.45 (12.01)	1033.58 (6.61)	1392.27 (13.23)	2365.65 (23.52)	1966.10 (52.89)	2077.17 (16.54)	1879.91 (16.54)	1424.04 (9.11)	1918.23 (18.22)
			Overall	102.59 (0.52)	89.12 (0.47)	87.29 (0.47)	88.53 (0.41)	96.72 (0.41)	89.57 (0.64)	372.26 (1.42)	355.36 (1.28)	370.26 (1.29)	337.63 (1.12)	290.66 (1.11)	349.10 (1.75)	10409.67 (54.52)	8992.18 (49.29)	9023.55 (49.46)	9095.67 (43.03)	9587.43 (42.85)	9074.53 (67.13)	3163.58 (10.24)	2661.69 (9.26)	2770.64 (8.08)	2466.63 (8.08)	2193.80 (8.04)	2604.46 (12.60)
	1.84	40	0 to 4	1.69 (0.01)	1.61 (0.02)	1.67 (0.01)	1.69 (0.01)	1.69 (0.01)	1.64 (0.01)	0.81 (0.00)	0.77 (0.01)	0.80 (0.00)	0.80 (0.00)	0.80 (0.00)	0.78 (0.00)	1287.30 (6.53)	1222.85 (13.82)	1269.99 (8.00)	1283.24 (6.54)	1285.73 (7.07)	1247.60 (7.74)	0.00 (0.00)	0.00 (0.00)	0.00 (0.00)	0.00 (0.00)	0.00 (0.00)	0.00 (0.00)
			5 to 17	8.50 (0.03)	7.80 (0.09)	8.47 (0.04)	8.49 (0.04)	8.49 (0.04)	8.39 (0.05)	9.09 (0.03)	8.34 (0.10)	9.07 (0.04)	9.08 (0.04)	9.09 (0.04)	8.98 (0.05)	879.45 (2.79)	806.91 (9.76)	876.88 (4.12)	878.65 (4.04)	879.13 (3.96)	868.60 (5.04)	16.81 (0.05)	15.43 (0.19)	16.76 (0.08)	16.80 (0.08)	16.81 (0.08)	16.61 (0.10)
			18 to 49	63.22 (0.15)	61.61 (0.44)	59.45 (0.15)	62.10 (0.19)	62.95 (0.17)	60.98 (0.20)	45.42 (0.11)	44.27 (0.32)	42.72 (0.11)	44.62 (0.13)	45.23 (0.12)	43.82 (0.14)	5127.49 (12.03)	4997.29 (35.98)	4822.22 (12.06)	5036.81 (15.11)	5106.02 (13.79)	4946.41 (15.83)	245.84 (0.58)	239.60 (1.73)	231.20 (0.72)	241.49 (0.72)	244.81 (0.66)	237.16 (0.76)
			50 to 64	26.44 (0.09)	25.77 (0.25)	25.66 (0.12)	23.33 (0.09)	26.01 (0.11)	25.18 (0.11)	49.94 (0.17)	48.68 (0.48)	48.46 (0.22)	44.06 (0.17)	49.13 (0.20)	47.56 (0.21)	2085.70 (6.97)	2033.14 (19.92)	2023.90 (9.11)	1840.11 (7.18)	2051.87 (8.41)	1986.28 (8.74)	616.90 (2.06)	601.35 (5.89)	598.62 (2.12)	544.26 (2.12)	606.89 (2.49)	587.49 (2.58)
			65+	12.16 (0.07)	11.76 (0.12)	11.73 (0.07)	11.35 (0.07)	10.32 (0.05)	11.37 (0.07)	381.44 (2.96)	368.66 (5.01)	367.96 (3.02)	355.83 (2.81)	323.69 (2.10)	356.45 (3.03)	2005.00 (15.55)	1937.82 (26.35)	1934.14 (15.86)	1870.39 (14.78)	1701.43 (11.06)	1873.64 (15.93)	2762.45 (21.42)	2669.89 (36.31)	2664.82 (20.36)	2576.98 (20.36)	2344.20 (15.24)	2581.46 (21.94)
			Overall	112.01 (0.24)	108.54 (0.78)	106.98 (0.28)	106.95 (0.26)	109.47 (0.28)	107.56 (0.34)	486.70 (0.65)	470.72 (2.12)	469.00 (0.77)	454.40 (0.72)	427.94 (0.76)	457.59 (0.94)	11384.94 (25.05)	10998.01 (81.59)	10927.13 (29.50)	10909.21 (27.69)	11024.17 (29.21)	10922.52 (36.04)	3642.00 (4.70)	3526.26 (15.32)	3511.40 (5.20)	3379.53 (5.20)	3212.70 (5.48)	3422.71 (6.77)
		60	0 to 4	1.69 (0.01)	1.54 (0.01)	1.65 (0.01)	1.68 (0.01)	1.69 (0.01)	1.59 (0.01)	0.81 (0.00)	0.74 (0.00)	0.79 (0.00)	0.80 (0.00)	0.81 (0.00)	0.76 (0.01)	1287.30 (6.53)	1175.78 (7.41)	1254.15 (7.53)	1278.11 (7.92)	1286.04 (6.94)	1213.62 (9.47)	0.00 (0.00)	0.00 (0.00)	0.00 (0.00)	0.00 (0.00)	0.00 (0.00)	0.00 (0.00)
			5 to 17	8.50 (0.03)	7.21 (0.11)	8.45 (0.05)	8.48 (0.04)	8.49 (0.03)	8.27 (0.06)	9.09 (0.03)	7.71 (0.11)	9.05 (0.05)	9.07 (0.05)	9.09 (0.04)	8.85 (0.06)	879.45 (2.79)	746.25 (10.90)	874.95 (4.72)	877.56 (4.65)	879.11 (3.52)	855.86 (6.25)	16.81 (0.05)	14.27 (0.21)	16.73 (0.09)	16.78 (0.09)	16.81 (0.07)	16.36 (0.12)
			18 to 49	63.22 (0.15)	60.08 (0.26)	55.88 (0.14)	61.02 (0.20)	62.74 (0.18)	59.07 (0.22)	45.42 (0.11)	43.17 (0.19)	40.15 (0.10)	43.84 (0.14)	45.08 (0.13)	42.44 (0.16)	5127.49 (12.03)	4872.98 (21.44)	4532.25 (11.33)	4949.25 (15.84)	5089.12 (14.76)	4790.93 (17.73)	245.84 (0.58)	233.64 (1.03)	217.30 (0.76)	237.29 (0.76)	244.00 (0.71)	229.70 (0.85)
			50 to 64	26.44 (0.09)	25.07 (0.22)	24.90 (0.10)	20.45 (0.08)	25.64 (0.11)	24.09 (0.12)	49.94 (0.17)	47.36 (0.41)	47.03 (0.20)	38.63 (0.15)	48.43 (0.21)	45.50 (0.22)	2085.70 (6.97)	1978.06 (17.21)	1964.16 (8.25)	1613.43 (6.45)	2022.71 (8.70)	1900.26 (9.12)	616.90 (2.06)	585.06 (5.09)	580.95 (1.91)	477.21 (1.91)	598.27 (2.57)	562.05 (2.70)
			65+	12.16 (0.07)	11.31 (0.13)	11.32 (0.07)	10.62 (0.07)	8.83 (0.04)	10.73 (0.07)	381.44 (2.96)	354.72 (5.43)	355.03 (2.80)	332.92 (2.90)	276.83 (1.85)	336.39 (2.93)	2005.00 (15.55)	1864.53 (28.53)	1866.18 (14.74)	1749.98 (15.22)	1455.12 (9.75)	1768.22 (15.38)	2762.45 (21.42)	2568.91 (39.30)	2571.18 (20.98)	2411.08 (20.98)	2004.83 (13.43)	2436.21 (21.20)
			Overall	112.01 (0.24)	105.22 (0.23)	102.20 (0.26)	102.24 (0.30)	107.39 (0.26)	103.75 (0.40)	486.70 (0.65)	453.70 (0.62)	452.04 (0.72)	425.27 (0.81)	380.23 (0.70)	433.94 (1.10)	11384.94 (25.05)	10637.60 (23.79)	10491.68 (27.56)	10468.33 (31.22)	10732.10 (26.99)	10528.88 (42.10)	3642.00 (4.70)	3401.87 (4.47)	3386.15 (5.86)	3142.36 (5.86)	2863.91 (5.07)	3244.33 (7.90)
		80	0 to 4	1.69 (0.01)	1.48 (0.01)	1.63 (0.01)	1.67 (0.01)	1.69 (0.01)	1.53 (0.01)	0.81 (0.00)	0.71 (0.01)	0.78 (0.00)	0.80 (0.00)	0.80 (0.00)	0.73 (0.01)	1287.30 (6.53)	1128.14 (8.12)	1238.73 (6.94)	1273.68 (5.86)	1284.49 (6.81)	1167.81 (9.34)	0.00 (0.00)	0.00 (0.00)	0.00 (0.00)	0.00 (0.00)	0.00 (0.00)	0.00 (0.00)
			5 to 17	8.50 (0.03)	6.62 (0.13)	8.44 (0.04)	8.48 (0.03)	8.49 (0.04)	8.05 (0.07)	9.09 (0.03)	7.08 (0.14)	9.03 (0.04)	9.07 (0.03)	9.09 (0.04)	8.62 (0.07)	879.45 (2.79)	684.83 (13.08)	873.94 (3.85)	877.44 (3.33)	878.84 (3.87)	833.56 (6.75)	16.81 (0.05)	13.09 (0.25)	16.71 (0.06)	16.77 (0.06)	16.80 (0.07)	15.94 (0.13)
			18 to 49	63.22 (0.15)	58.00 (0.32)	51.61 (0.13)	59.81 (0.16)	62.53 (0.17)	56.65 (0.23)	45.42 (0.11)	41.67 (0.23)	37.09 (0.10)	42.97 (0.12)	44.93 (0.12)	40.71 (0.17)	5127.49 (12.03)	4704.47 (25.87)	4186.50 (10.88)	4851.18 (13.10)	5072.27 (13.70)	4595.33 (18.84)	245.84 (0.58)	225.56 (1.24)	200.72 (0.63)	232.59 (0.63)	243.19 (0.66)	220.32 (0.90)
			50 to 64	26.44 (0.09)	24.06 (0.27)	23.93 (0.11)	17.31 (0.07)	25.23 (0.10)	22.81 (0.12)	49.94 (0.17)	45.45 (0.51)	45.21 (0.21)	32.69 (0.12)	47.65 (0.18)	43.09 (0.22)	2085.70 (6.97)	1898.31 (21.45)	1888.18 (8.87)	1365.25 (5.19)	1990.22 (7.56)	1799.76 (9.36)	616.90 (2.06)	561.47 (6.34)	558.48 (1.53)	403.81 (1.53)	588.66 (2.24)	532.32 (2.77)
			65+	12.16 (0.07)	10.70 (0.14)	10.84 (0.06)	9.78 (0.06)	7.31 (0.03)	10.04 (0.06)	381.44 (2.96)	335.59 (5.81)	339.86 (2.65)	306.77 (2.39)	229.18 (1.24)	314.70 (2.61)	2005.00 (15.55)	1763.99 (30.52)	1786.42 (13.93)	1612.52 (12.58)	1204.66 (6.51)	1654.19 (13.73)	2762.45 (21.42)	2430.39 (42.05)	2461.29 (17.33)	2221.70 (17.33)	1659.75 (8.96)	2279.11 (18.92)
			Overall	112.01 (0.24)	100.86 (0.22)	96.46 (0.24)	97.05 (0.20)	105.25 (0.24)	99.09 (0.43)	486.70 (0.65)	430.50 (0.61)	431.96 (0.66)	392.30 (0.56)	331.65 (0.67)	407.85 (1.16)	11384.94 (25.05)	10179.75 (23.49)	9973.78 (25.51)	9980.08 (21.45)	10430.48 (25.72)	10050.65 (44.69)	3642.00 (4.70)	3230.51 (4.41)	3237.20 (4.03)	2874.87 (4.03)	2508.40 (4.83)	3047.69 (8.39)
	1.93	40	0 to 4	1.78 (0.01)	1.72 (0.02)	1.76 (0.01)	1.77 (0.01)	1.78 (0.01)	1.73 (0.01)	0.85 (0.00)	0.82 (0.01)	0.84 (0.00)	0.84 (0.00)	0.85 (0.00)	0.82 (0.00)	1351.83 (6.11)	1305.64 (14.36)	1336.25 (5.88)	1347.86 (5.39)	1351.32 (5.81)	1314.35 (5.65)	0.00 (0.00)	0.00 (0.00)	0.00 (0.00)	0.00 (0.00)	0.00 (0.00)	0.00 (0.00)
			5 to 17	8.60 (0.02)	8.06 (0.10)	8.58 (0.02)	8.59 (0.02)	8.60 (0.02)	8.52 (0.03)	9.20 (0.03)	8.62 (0.10)	9.19 (0.03)	9.20 (0.02)	9.20 (0.02)	9.12 (0.03)	889.81 (2.46)	834.14 (9.84)	888.46 (2.49)	889.47 (1.96)	889.84 (1.60)	882.08 (2.82)	17.01 (0.05)	15.95 (0.19)	16.99 (0.04)	17.00 (0.04)	17.01 (0.03)	16.86 (0.05)
			18 to 49	67.21 (0.17)	66.19 (0.34)	63.54 (0.14)	66.15 (0.16)	66.96 (0.14)	65.12 (0.13)	48.29 (0.12)	47.56 (0.25)	45.66 (0.10)	47.53 (0.11)	48.11 (0.10)	46.79 (0.09)	5451.19 (13.73)	5368.68 (27.92)	5154.10 (11.34)	5365.15 (12.88)	5431.39 (11.41)	5282.31 (10.56)	261.36 (0.66)	257.40 (1.34)	247.11 (0.62)	257.23 (0.62)	260.41 (0.55)	253.26 (0.51)
			50 to 64	28.83 (0.10)	28.42 (0.17)	28.12 (0.09)	25.62 (0.09)	28.38 (0.10)	27.61 (0.08)	54.46 (0.18)	53.68 (0.32)	53.11 (0.18)	48.40 (0.17)	53.61 (0.19)	52.15 (0.16)	2274.47 (7.69)	2241.95 (13.45)	2218.31 (7.32)	2021.45 (7.08)	2238.92 (8.06)	2177.96 (6.53)	672.73 (2.28)	663.11 (3.98)	656.12 (2.09)	597.89 (2.09)	662.22 (2.38)	644.18 (1.93)
			65+	13.83 (0.08)	13.57 (0.10)	13.42 (0.07)	13.00 (0.06)	11.77 (0.06)	13.01 (0.06)	433.74 (3.20)	425.39 (4.34)	420.73 (2.86)	407.75 (2.65)	369.11 (2.36)	408.02 (2.49)	2279.90 (16.82)	2236.01 (22.81)	2211.52 (15.04)	2143.29 (13.93)	1940.18 (12.42)	2144.72 (13.08)	3141.19 (23.17)	3080.73 (31.42)	3046.99 (19.19)	2952.98 (19.19)	2673.14 (17.11)	2954.95 (18.03)
			Overall	120.24 (0.27)	117.95 (0.68)	115.42 (0.19)	115.14 (0.20)	117.49 (0.18)	115.99 (0.22)	546.53 (0.73)	536.07 (1.85)	529.52 (0.51)	513.72 (0.54)	480.88 (0.49)	516.91 (0.59)	12247.19 (27.95)	11986.42 (70.95)	11808.65 (19.61)	11767.23 (20.58)	11851.65 (18.96)	11801.42 (22.61)	4092.29 (5.25)	4017.19 (13.32)	3967.21 (3.86)	3825.11 (3.86)	3612.78 (3.56)	3869.26 (4.25)
		60	0 to 4	1.78 (0.01)	1.64 (0.01)	1.74 (0.01)	1.77 (0.01)	1.78 (0.01)	1.69 (0.01)	0.85 (0.00)	0.78 (0.00)	0.83 (0.00)	0.84 (0.00)	0.85 (0.00)	0.80 (0.00)	1351.83 (6.11)	1248.23 (7.24)	1321.61 (6.21)	1344.37 (5.51)	1351.09 (5.54)	1282.37 (5.13)	0.00 (0.00)	0.00 (0.00)	0.00 (0.00)	0.00 (0.00)	0.00 (0.00)	0.00 (0.00)
			5 to 17	8.60 (0.02)	7.33 (0.06)	8.57 (0.03)	8.59 (0.01)	8.60 (0.02)	8.42 (0.03)	9.20 (0.03)	7.85 (0.06)	9.17 (0.03)	9.19 (0.02)	9.20 (0.02)	9.01 (0.03)	889.81 (2.46)	758.89 (6.07)	887.05 (2.84)	889.32 (1.51)	889.92 (1.96)	871.70 (2.70)	17.01 (0.05)	14.51 (0.12)	16.96 (0.03)	17.00 (0.03)	17.01 (0.04)	16.66 (0.05)
			18 to 49	67.21 (0.17)	64.78 (0.25)	59.96 (0.13)	65.13 (0.14)	66.77 (0.14)	63.26 (0.14)	48.29 (0.12)	46.54 (0.18)	43.08 (0.09)	46.80 (0.10)	47.97 (0.10)	45.45 (0.10)	5451.19 (13.73)	5254.01 (20.49)	4863.26 (10.21)	5282.97 (11.62)	5415.58 (11.37)	5130.82 (11.29)	261.36 (0.66)	251.90 (0.98)	233.17 (0.56)	253.29 (0.56)	259.65 (0.55)	246.00 (0.54)
			50 to 64	28.83 (0.10)	27.86 (0.17)	27.42 (0.10)	22.61 (0.09)	27.98 (0.10)	26.52 (0.10)	54.46 (0.18)	52.62 (0.32)	51.79 (0.20)	42.72 (0.16)	52.85 (0.18)	50.10 (0.19)	2274.47 (7.69)	2197.82 (13.19)	2162.79 (8.22)	1784.04 (6.78)	2207.41 (7.73)	2092.28 (7.95)	672.73 (2.28)	650.06 (3.90)	639.70 (2.01)	527.67 (2.01)	652.90 (2.29)	618.84 (2.35)
			65+	13.83 (0.08)	13.21 (0.10)	13.04 (0.07)	12.24 (0.07)	10.07 (0.05)	12.34 (0.07)	433.74 (3.20)	414.25 (4.14)	408.86 (2.86)	383.84 (2.76)	315.83 (1.93)	387.09 (2.90)	2279.90 (16.82)	2177.45 (21.77)	2149.13 (15.04)	2017.63 (14.53)	1660.12 (10.13)	2034.69 (15.26)	3141.19 (23.17)	3000.05 (30.00)	2961.02 (20.01)	2779.84 (20.01)	2287.28 (13.95)	2803.35 (21.03)
			Overall	120.24 (0.27)	114.82 (0.33)	110.72 (0.19)	110.35 (0.17)	115.19 (0.18)	112.23 (0.21)	546.53 (0.73)	522.04 (0.91)	513.72 (0.52)	483.39 (0.47)	426.70 (0.49)	492.45 (0.57)	12247.19 (27.95)	11636.40 (35.07)	11383.85 (19.92)	11318.33 (18.02)	11524.13 (18.73)	11411.87 (21.98)	4092.29 (5.25)	3916.52 (6.58)	3850.85 (3.38)	3577.81 (3.38)	3216.84 (3.52)	3684.86 (4.13)
		80	0 to 4	1.78 (0.01)	1.57 (0.01)	1.71 (0.01)	1.76 (0.01)	1.77 (0.01)	1.63 (0.01)	0.85 (0.00)	0.75 (0.01)	0.82 (0.00)	0.84 (0.00)	0.85 (0.00)	0.78 (0.00)	1351.83 (6.11)	1196.87 (9.93)	1303.63 (6.00)	1338.94 (5.09)	1349.97 (4.99)	1238.94 (4.96)	0.00 (0.00)	0.00 (0.00)	0.00 (0.00)	0.00 (0.00)	0.00 (0.00)	0.00 (0.00)
			5 to 17	8.60 (0.02)	6.66 (0.14)	8.56 (0.03)	8.58 (0.02)	8.60 (0.02)	8.23 (0.02)	9.20 (0.03)	7.13 (0.15)	9.16 (0.03)	9.19 (0.02)	9.20 (0.02)	8.81 (0.02)	889.81 (2.46)	689.42 (14.89)	885.60 (3.19)	888.49 (1.60)	889.69 (1.60)	852.03 (2.30)	17.01 (0.05)	13.18 (0.28)	16.93 (0.03)	16.99 (0.03)	17.01 (0.03)	16.29 (0.04)
			18 to 49	67.21 (0.17)	63.06 (0.26)	55.58 (0.14)	63.94 (0.15)	66.55 (0.14)	60.88 (0.12)	48.29 (0.12)	45.31 (0.19)	39.94 (0.10)	45.94 (0.11)	47.81 (0.10)	43.75 (0.09)	5451.19 (13.73)	5114.99 (21.48)	4508.14 (11.27)	5186.42 (12.45)	5397.58 (11.33)	4938.39 (9.88)	261.36 (0.66)	245.24 (1.03)	216.14 (0.60)	248.66 (0.60)	258.79 (0.54)	236.77 (0.47)
			50 to 64	28.83 (0.10)	27.05 (0.27)	26.51 (0.10)	19.21 (0.07)	27.54 (0.09)	25.25 (0.09)	54.46 (0.18)	51.10 (0.51)	50.07 (0.19)	36.28 (0.12)	52.03 (0.17)	47.69 (0.17)	2274.47 (7.69)	2134.10 (21.13)	2091.26 (7.95)	1515.11 (5.15)	2172.99 (6.95)	1991.92 (6.97)	672.73 (2.28)	631.21 (6.25)	618.54 (1.52)	448.13 (1.52)	642.72 (2.06)	589.16 (2.06)
			65+	13.83 (0.08)	12.68 (0.15)	12.56 (0.07)	11.32 (0.06)	8.32 (0.03)	11.61 (0.06)	433.74 (3.20)	397.77 (6.21)	393.72 (2.91)	354.85 (2.38)	261.05 (1.46)	364.12 (2.37)	2279.90 (16.82)	2090.84 (32.62)	2069.54 (15.31)	1865.25 (12.50)	1372.16 (7.68)	1913.98 (12.44)	3141.19 (23.17)	2880.72 (44.94)	2851.37 (17.22)	2569.90 (17.22)	1890.53 (10.59)	2637.03 (17.14)
			Overall	120.24 (0.27)	111.03 (0.26)	104.91 (0.21)	104.81 (0.16)	112.78 (0.18)	107.61 (0.18)	546.53 (0.73)	502.06 (0.71)	493.70 (0.57)	447.10 (0.45)	370.93 (0.48)	465.15 (0.48)	12247.19 (27.95)	11226.23 (27.22)	10858.17 (21.82)	10794.20 (17.33)	11182.39 (18.47)	10935.26 (18.41)	4092.29 (5.25)	3770.35 (5.11)	3702.99 (3.25)	3283.68 (3.25)	2809.04 (3.47)	3479.25 (3.46)
	2.07	40	0 to 4	1.85 (0.01)	1.82 (0.01)	1.83 (0.01)	1.85 (0.01)	1.85 (0.01)	1.81 (0.01)	0.88 (0.00)	0.86 (0.01)	0.87 (0.00)	0.88 (0.00)	0.88 (0.00)	0.86 (0.00)	1410.92 (5.30)	1381.76 (10.09)	1393.26 (4.88)	1405.78 (4.78)	1410.77 (4.37)	1374.23 (5.22)	0.00 (0.00)	0.00 (0.00)	0.00 (0.00)	0.00 (0.00)	0.00 (0.00)	0.00 (0.00)
			5 to 17	8.67 (0.01)	8.29 (0.06)	5.97 (0.01)	8.67 (0.01)	8.67 (0.01)	8.61 (0.02)	9.28 (0.01)	8.87 (0.07)	6.39 (0.01)	9.28 (0.01)	9.28 (0.01)	9.22 (0.02)	897.84 (0.74)	858.33 (6.61)	618.12 (0.68)	897.35 (0.90)	897.75 (0.81)	891.41 (1.78)	17.16 (0.01)	16.41 (0.13)	11.82 (0.02)	17.16 (0.02)	17.16 (0.02)	17.04 (0.03)
			18 to 49	70.73 (0.11)	70.18 (0.22)	66.55 (0.13)	69.58 (0.13)	70.49 (0.14)	68.76 (0.12)	50.82 (0.08)	50.43 (0.16)	47.81 (0.10)	49.99 (0.09)	50.65 (0.10)	49.40 (0.09)	5737.25 (8.84)	5692.52 (18.22)	5397.56 (10.80)	5643.58 (10.72)	5717.41 (11.43)	5576.88 (10.04)	275.07 (0.42)	272.93 (0.87)	258.79 (0.51)	270.58 (0.51)	274.12 (0.55)	267.38 (0.48)
			50 to 64	30.97 (0.08)	30.75 (0.12)	30.22 (0.09)	27.18 (0.09)	30.43 (0.08)	29.79 (0.09)	58.49 (0.15)	58.09 (0.23)	57.09 (0.18)	51.34 (0.17)	57.49 (0.16)	56.27 (0.17)	2442.91 (6.08)	2426.21 (9.46)	2384.23 (7.39)	2144.03 (7.08)	2400.91 (6.48)	2350.11 (7.29)	722.55 (1.80)	717.61 (2.80)	705.19 (2.09)	634.15 (2.09)	710.13 (1.92)	695.10 (2.15)
			65+	15.46 (0.08)	15.31 (0.08)	15.01 (0.08)	14.48 (0.08)	12.83 (0.05)	14.61 (0.06)	484.83 (3.20)	479.98 (3.50)	470.68 (3.29)	453.94 (3.27)	402.27 (2.25)	458.24 (2.70)	2548.46 (16.84)	2522.96 (18.42)	2474.08 (17.32)	2386.06 (17.18)	2114.49 (11.84)	2408.71 (14.21)	3511.21 (23.20)	3476.08 (25.38)	3408.73 (23.67)	3287.47 (23.67)	2913.30 (16.31)	3318.66 (19.58)
			Overall	127.69 (0.14)	126.35 (0.44)	119.58 (0.15)	121.75 (0.17)	124.28 (0.15)	123.58 (0.16)	604.31 (0.38)	598.24 (1.20)	582.84 (0.42)	565.42 (0.45)	520.57 (0.41)	573.99 (0.43)	13037.38 (14.67)	12881.78 (46.05)	12267.24 (16.19)	12476.80 (17.43)	12541.33 (15.69)	12601.34 (16.57)	4526.00 (2.75)	4483.03 (8.65)	4384.52 (3.27)	4209.35 (3.27)	3914.71 (2.95)	4298.19 (3.11)
		60	0 to 4	1.85 (0.01)	1.74 (0.01)	1.81 (0.01)	1.84 (0.01)	1.85 (0.01)	1.76 (0.01)	0.88 (0.00)	0.83 (0.01)	0.86 (0.00)	0.88 (0.00)	0.88 (0.00)	0.84 (0.00)	1410.92 (5.30)	1327.73 (10.89)	1378.09 (4.82)	1402.00 (4.63)	1409.31 (5.07)	1342.33 (5.50)	0.00 (0.00)	0.00 (0.00)	0.00 (0.00)	0.00 (0.00)	0.00 (0.00)	0.00 (0.00)
			5 to 17	8.67 (0.01)	6.20 (0.06)	5.64 (0.01)	8.67 (0.01)	8.67 (0.01)	8.53 (0.01)	9.28 (0.01)	6.64 (0.07)	6.03 (0.01)	9.27 (0.01)	9.28 (0.01)	9.12 (0.02)	897.84 (0.74)	641.85 (6.35)	583.75 (0.64)	896.87 (0.81)	897.61 (0.81)	882.47 (1.50)	17.16 (0.01)	12.27 (0.12)	11.16 (0.02)	17.15 (0.02)	17.16 (0.02)	16.87 (0.03)
			18 to 49	70.73 (0.11)	69.10 (0.27)	62.85 (0.13)	68.57 (0.12)	70.28 (0.12)	66.94 (0.11)	50.82 (0.08)	49.65 (0.19)	45.16 (0.09)	49.27 (0.08)	50.50 (0.09)	48.10 (0.08)	5737.25 (8.84)	5604.79 (21.86)	5097.47 (10.70)	5561.85 (9.46)	5700.30 (9.69)	5429.92 (9.23)	275.07 (0.42)	268.72 (1.05)	244.40 (0.45)	266.66 (0.45)	273.30 (0.46)	260.34 (0.44)
			50 to 64	30.97 (0.08)	30.42 (0.16)	29.53 (0.10)	23.98 (0.09)	30.02 (0.10)	28.72 (0.08)	58.49 (0.15)	57.46 (0.31)	55.78 (0.20)	45.29 (0.16)	56.70 (0.19)	54.25 (0.16)	2442.91 (6.08)	2399.63 (12.96)	2329.64 (8.15)	1891.66 (6.81)	2368.20 (8.05)	2265.91 (6.57)	722.55 (1.80)	709.75 (3.83)	689.05 (2.01)	559.50 (2.01)	700.45 (2.38)	670.20 (1.94)
			65+	15.46 (0.08)	15.11 (0.11)	14.62 (0.07)	13.62 (0.06)	10.94 (0.06)	13.91 (0.07)	484.83 (3.20)	473.85 (4.64)	458.44 (3.03)	427.06 (2.52)	342.99 (2.33)	436.31 (2.75)	2548.46 (16.84)	2490.75 (24.41)	2409.72 (15.90)	2244.78 (13.24)	1802.87 (12.26)	2293.41 (14.45)	3511.21 (23.20)	3431.69 (33.63)	3320.06 (18.25)	3092.81 (18.25)	2483.95 (16.89)	3159.81 (19.91)
			Overall	127.69 (0.14)	122.57 (0.53)	114.45 (0.16)	116.68 (0.14)	121.76 (0.17)	119.87 (0.15)	604.31 (0.38)	588.42 (1.45)	566.27 (0.43)	531.77 (0.39)	460.35 (0.46)	548.63 (0.42)	13037.38 (14.67)	12464.75 (55.61)	11798.67 (16.39)	11997.17 (14.88)	12178.28 (17.54)	12214.04 (16.14)	4526.00 (2.75)	4422.44 (10.44)	4264.67 (2.79)	3936.13 (2.79)	3474.87 (3.29)	4107.22 (3.03)
		80	0 to 4	1.85 (0.01)	1.63 (0.01)	1.78 (0.01)	1.84 (0.01)	1.85 (0.01)	1.71 (0.01)	0.88 (0.00)	0.78 (0.00)	0.85 (0.00)	0.87 (0.00)	0.88 (0.00)	0.81 (0.00)	1410.92 (5.30)	1239.63 (5.33)	1357.58 (5.29)	1397.44 (4.89)	1408.10 (4.79)	1299.07 (4.94)	0.00 (0.00)	0.00 (0.00)	0.00 (0.00)	0.00 (0.00)	0.00 (0.00)	0.00 (0.00)
			5 to 17	8.67 (0.01)	6.03 (0.05)	5.22 (0.01)	8.66 (0.01)	8.67 (0.01)	8.34 (0.01)	9.28 (0.01)	6.46 (0.05)	5.58 (0.01)	9.27 (0.01)	9.28 (0.01)	8.92 (0.01)	897.84 (0.74)	624.58 (4.87)	540.22 (0.65)	896.32 (0.90)	897.55 (0.90)	863.29 (1.21)	17.16 (0.01)	11.94 (0.09)	10.33 (0.02)	17.14 (0.02)	17.16 (0.02)	16.50 (0.02)
			18 to 49	70.73 (0.11)	67.24 (0.17)	58.16 (0.14)	67.37 (0.13)	70.07 (0.13)	64.56 (0.14)	50.82 (0.08)	48.31 (0.12)	41.79 (0.10)	48.40 (0.10)	50.34 (0.09)	46.39 (0.10)	5737.25 (8.84)	5453.96 (13.63)	4717.32 (11.32)	5464.09 (10.93)	5683.19 (10.23)	5236.39 (11.00)	275.07 (0.42)	261.49 (0.65)	226.17 (0.52)	261.98 (0.52)	272.48 (0.49)	251.06 (0.53)
			50 to 64	30.97 (0.08)	29.78 (0.14)	28.64 (0.10)	20.29 (0.08)	29.56 (0.09)	27.44 (0.08)	58.49 (0.15)	56.25 (0.26)	54.09 (0.18)	38.32 (0.15)	55.83 (0.17)	51.83 (0.15)	2442.91 (6.08)	2349.27 (11.04)	2259.19 (7.68)	1600.44 (6.24)	2331.77 (7.00)	2164.68 (6.28)	722.55 (1.80)	694.85 (3.27)	668.21 (1.85)	473.37 (1.85)	689.68 (2.07)	640.26 (1.86)
			65+	15.46 (0.08)	14.97 (0.10)	14.12 (0.06)	12.64 (0.07)	8.98 (0.03)	13.13 (0.05)	484.83 (3.20)	469.55 (4.27)	442.65 (2.52)	396.53 (2.82)	281.72 (1.41)	411.71 (2.26)	2548.46 (16.84)	2468.11 (22.46)	2326.74 (13.26)	2084.31 (14.80)	1480.81 (7.40)	2164.10 (11.90)	3511.21 (23.20)	3400.51 (30.94)	3205.73 (20.39)	2871.72 (20.39)	2040.23 (10.20)	2981.65 (16.40)
			Overall	127.69 (0.14)	119.66 (0.17)	107.92 (0.15)	110.79 (0.16)	119.13 (0.14)	115.17 (0.15)	604.31 (0.38)	581.34 (0.47)	544.97 (0.40)	493.39 (0.45)	398.05 (0.37)	519.66 (0.41)	13037.38 (14.67)	12135.55 (18.05)	11201.04 (15.44)	11442.61 (17.17)	11801.42 (14.24)	11727.52 (15.57)	4526.00 (2.75)	4368.80 (3.39)	4110.44 (3.22)	3624.20 (3.22)	3019.55 (2.67)	3889.47 (2.92)

## Sheet: Increased 5-17 Vac Infections
Sheet 4. Total infections with increased vaccine uptake in 5-17 year olds, varied ~R0 and varied vaccine effectiveness (VE). Data is mean (standard deviation) of 100 simulations.
			% Vaccination Coverage in 5-17
~R0	VE	Age Group	No Vaccine	0.1	0.2	0.3	0.4	0.5	0.6	0.7	0.8	0.9
1.27	40	0 to 4	19344 (331.16)	19281 (279.57)	19110 (257.99)	18871 (239.66)	18583 (269.45)	18016 (542.28)	17506 (780.77)	16691 (827.87)	15752 (861.63)	14483 (1103.60)
		5 to 17	134382 (3228.88)	134215 (3140.63)	132974 (2832.35)	131390 (2102.24)	129581 (1529.06)	126441 (2339.16)	122698 (4110.38)	117453 (4322.27)	111035 (4685.68)	102726 (6276.56)
		18 to 49	129438 (1363.30)	126521 (2479.81)	123613 (2707.12)	120438 (3360.22)	116201 (3718.43)	111255 (5195.61)	106620 (6237.27)	100097 (6175.98)	93225 (6143.53)	84442 (7076.24)
		50 to 64	37365 (864.54)	36012 (1267.62)	34791 (1422.95)	33593 (1491.53)	31855 (1519.48)	30037 (1838.26)	28451 (1954.58)	26228 (1906.78)	24052 (1832.76)	21303 (1870.40)
		65+	9049 (310.09)	8609 (403.76)	8297 (438.91)	7919 (433.17)	7466 (433.77)	6972 (469.22)	6545 (498.73)	5991 (478.08)	5421 (437.47)	4764 (426.38)
		Overall	329578 (2715.19)	324638 (2824.35)	318785 (3251.61)	312211 (4651.94)	303686 (5891.51)	292721 (10098.87)	281820 (13555.54)	266461 (13855.97)	249485 (14170.75)	227717 (16942.14)
	60	0 to 4	19344 (331.16)	19031 (249.31)	18406 (237.44)	17514 (406.32)	16171 (629.05)	14436 (921.02)	12029 (854.06)	9382 (893.17)	7085 (645.44)	5132 (317.67)
		5 to 17	134382 (3228.88)	131615 (2724.43)	127036 (1829.32)	120188 (1622.54)	109967 (2991.10)	96615 (4811.43)	79424 (4511.28)	61133 (4768.37)	45889 (3382.02)	32496 (1654.05)
		18 to 49	129438 (1363.30)	123500 (2679.95)	116639 (3510.83)	108618 (4225.24)	98048 (5078.89)	85786 (6142.28)	69862 (5393.35)	52599 (4923.27)	39224 (3408.57)	27488 (1605.30)
		50 to 64	37365 (864.54)	34886 (1360.55)	32293 (1504.85)	29424 (1515.34)	25977 (1662.53)	22055 (1722.50)	17355 (1381.46)	12586 (1103.79)	9132 (715.04)	6168 (309.63)
		65+	9049 (310.09)	8318 (433.37)	7594 (429.82)	6858 (411.48)	5972 (425.80)	4996 (410.17)	3878 (307.53)	2767 (234.36)	1989 (147.19)	1329 (62.46)
		Overall	329578 (2715.19)	317351 (3332.19)	301968 (5344.83)	282602 (7686.77)	256136 (10783.33)	223887 (14082.49)	182548 (12522.79)	138466 (11894.23)	103319 (8265.52)	72614 (3921.16)
	80	0 to 4	19344 (331.16)	18618 (232.72)	17315 (297.82)	15053 (1023.60)	11927 (856.36)	8534 (706.62)	5385 (383.95)	2661 (186.00)	1505 (58.39)	780 (19.89)
		5 to 17	134382 (3228.88)	127340 (2253.92)	116699 (1283.69)	99108 (5232.90)	75838 (4178.67)	50985 (3283.43)	29840 (1608.38)	13426 (655.19)	6693 (166.66)	3020 (40.77)
		18 to 49	129438 (1363.30)	120028 (2916.68)	107903 (3603.96)	90939 (7202.37)	70359 (5452.82)	48768 (3964.84)	30383 (2029.58)	15383 (972.21)	9246 (339.33)	5223 (126.40)
		50 to 64	37365 (864.54)	33673 (1360.39)	29462 (1423.01)	23945 (2133.50)	17786 (1506.47)	11801 (919.30)	7069 (419.90)	3549 (184.19)	2145 (65.21)	1259 (25.43)
		65+	9049 (310.09)	8001 (423.25)	6870 (399.15)	5480 (511.83)	4002 (343.77)	2618 (193.21)	1548 (85.29)	790 (38.16)	486 (13.66)	294 (5.56)
		Overall	329578 (2715.19)	307659 (3691.91)	278249 (6065.83)	234525 (16041.51)	179911 (12395.87)	122705 (9031.09)	74225 (4483.19)	35809 (1998.14)	20075 (620.32)	10576 (203.06)
1.31	40	0 to 4	21582 (334.62)	21513 (335.60)	21467 (369.23)	21405 (346.76)	21416 (278.41)	21214 (212.14)	20993 (331.69)	20732 (190.73)	20199 (488.82)	19597 (589.87)
		5 to 17	139252 (2617.00)	138224 (3027.11)	137744 (3512.47)	137241 (3746.68)	137507 (3093.91)	137035 (2740.70)	135760 (2036.40)	134305 (1316.19)	131713 (1883.50)	128427 (2388.74)
		18 to 49	162143 (1710.67)	159842 (1838.18)	157844 (1688.93)	155351 (1848.68)	152663 (2335.74)	149118 (3101.65)	145473 (4626.04)	142030 (3437.13)	136508 (5774.29)	130296 (5680.91)
		50 to 64	51987 (1190.75)	50846 (1220.30)	49781 (1159.90)	48609 (1293.00)	47197 (1439.51)	45537 (1671.21)	43878 (2066.65)	42483 (1593.11)	40199 (2259.18)	37730 (2090.24)
		65+	13506 (443.52)	13132 (453.05)	12778 (431.90)	12387 (464.51)	11941 (472.86)	11397 (544.78)	10923 (608.41)	10495 (479.62)	9851 (618.64)	9138 (565.64)
		Overall	395499 (2804.46)	383558 (2147.92)	379614 (2429.53)	374993 (2249.96)	370724 (2595.07)	364301 (3788.73)	357028 (7640.40)	350045 (5110.66)	338471 (10831.07)	325189 (11414.13)
	60	0 to 4	21582 (334.62)	21311 (349.50)	21048 (317.82)	20700 (225.63)	20125 (187.16)	19126 (380.61)	17754 (626.72)	16028 (823.84)	13795 (820.80)	11503 (822.46)
		5 to 17	139252 (2617.00)	135951 (3058.90)	133429 (3522.53)	130990 (2776.99)	126628 (1734.80)	120086 (1272.91)	110231 (2667.59)	97738 (3831.33)	82553 (3401.18)	68090 (3356.84)
		18 to 49	162143 (1710.67)	157896 (1673.70)	152794 (2398.87)	146719 (2787.66)	140001 (3276.02)	129505 (4597.43)	118023 (5629.70)	104982 (6571.87)	88561 (5915.87)	72808 (5489.72)
		50 to 64	51987 (1190.75)	49991 (1179.79)	47673 (1482.63)	44994 (1534.30)	42283 (1539.10)	38030 (1882.48)	33807 (1974.33)	29437 (2057.65)	24070 (1704.16)	19096 (1392.10)
		65+	13506 (443.52)	12892 (437.04)	12162 (477.97)	11300 (502.85)	10508 (479.16)	9294 (533.48)	8156 (521.98)	7004 (495.18)	5617 (409.48)	4403 (306.89)
		Overall	395499 (2804.46)	378041 (2230.44)	367107 (2826.72)	354703 (3192.33)	339545 (4549.90)	316042 (8280.30)	287970 (11518.80)	255189 (13907.80)	214595 (12382.13)	175900 (11415.91)
	80	0 to 4	21582 (334.62)	21047 (343.07)	20329 (260.21)	19222 (321.01)	17493 (395.34)	14526 (897.71)	11678 (590.91)	8165 (610.74)	5449 (384.70)	3519 (186.86)
		5 to 17	139252 (2617.00)	133098 (3407.31)	126292 (2727.91)	117470 (1844.28)	104455 (1295.24)	82996 (3743.12)	62632 (2273.54)	40885 (2081.05)	24916 (1131.19)	14626 (462.18)
		18 to 49	162143 (1710.67)	154236 (2159.30)	145803 (2434.91)	133197 (4648.58)	118264 (4328.46)	95334 (6930.78)	76179 (4258.41)	52870 (3986.40)	35663 (2457.18)	24372 (1301.46)
		50 to 64	51987 (1190.75)	48521 (1353.74)	44960 (1416.24)	40008 (2036.41)	34456 (1643.55)	26630 (2138.39)	20571 (1180.78)	13741 (964.62)	9027 (541.62)	6099 (279.94)
		65+	13506 (443.52)	12416 (487.95)	11358 (477.04)	9914 (602.77)	8363 (438.22)	6338 (519.72)	4824 (266.77)	3195 (211.51)	2076 (114.80)	1417 (59.66)
		Overall	395499 (2804.46)	369318 (2585.23)	348741 (2685.31)	319811 (7419.62)	283031 (7981.47)	225825 (14272.14)	175884 (8530.37)	118856 (7761.30)	77131 (4527.59)	50033 (2196.45)
1.46	40	0 to 4	24174 (314.96)	23940 (318.40)	23711 (284.53)	23626 (333.13)	23569 (346.46)	23564 (346.39)	23561 (228.54)	23440 (241.43)	23264 (167.50)	23064 (166.06)
		5 to 17	146362 (1829.89)	143795 (2056.27)	141649 (2393.87)	140908 (3156.34)	140006 (3402.15)	140458 (3104.12)	141015 (2707.49)	140921 (243793.33)	140154 (2158.37)	139624 (1452.09)
		18 to 49	196908 (2831.08)	193855 (2791.51)	191759 (1898.41)	189333 (1836.53)	187396 (1761.52)	185134 (1925.39)	182505 (2682.82)	179469 (3930.37)	176203 (3911.71)	172553 (3295.76)
		50 to 64	68747 (1472.80)	67287 (1594.70)	66354 (1346.99)	65038 (1359.29)	64097 (1352.45)	62762 (1368.21)	61184 (1566.31)	59628 (2092.94)	58000 (2105.40)	56198 (1742.14)
		65+	19047 (547.72)	18522 (611.23)	18193 (527.60)	17747 (507.56)	17422 (531.37)	16926 (512.86)	16399 (559.21)	15850 (687.89)	15346 (715.12)	14740 (563.07)
		Overall	455237 (6177.68)	447399 (5279.31)	441665 (3003.32)	436653 (2576.25)	432491 (2335.45)	428844 (2272.87)	424664 (3354.85)	419309 (5828.40)	412968 (5575.07)	406179 (4874.15)
	60	0 to 4	24174 (314.96)	23679 (265.20)	23281 (309.64)	23070 (320.67)	22762 (241.28)	22372 (161.08)	21718 (199.81)	20579 (516.53)	19207 (683.77)	17310 (766.83)
		5 to 17	146362 (1829.89)	140881 (2085.04)	136930 (2752.29)	135152 (3432.86)	132426 (2807.43)	130681 (2012.49)	126351 (1023.44)	119267 (1944.05)	109750 (2732.78)	97036 (3027.52)
		18 to 49	196908 (2831.08)	191518 (2221.61)	187507 (1668.81)	182443 (1824.43)	178236 (2138.83)	170723 (3329.10)	162639 (3675.64)	151893 (5802.31)	139965 (6508.37)	124413 (6842.72)
		50 to 64	68747 (1472.80)	66363 (1453.35)	64544 (1219.88)	61945 (1344.21)	60003 (1458.07)	56203 (1770.39)	52648 (1784.77)	48117 (2362.54)	43496 (2400.98)	37607 (2309.07)
		65+	19047 (547.72)	18233 (559.75)	17639 (470.96)	16737 (528.89)	16073 (496.66)	14849 (608.81)	13700 (557.59)	12358 (666.10)	11005 (649.29)	9351 (594.72)
		Overall	455237 (6177.68)	440674 (3833.86)	429901 (2321.47)	419347 (1803.19)	409500 (2457.00)	394828 (4461.56)	377057 (5882.09)	352215 (11200.44)	323423 (13066.29)	285716 (13657.22)
	80	0 to 4	24174 (314.96)	23276 (279.31)	22617 (291.76)	22000 (220.00)	20998 (203.68)	19355 (598.07)	17014 (569.97)	13984 (727.17)	11134 (642.43)	8596 (499.43)
		5 to 17	146362 (1829.89)	136835 (2490.40)	129993 (2924.84)	124454 (2899.78)	117273 (1606.64)	105178 (2103.56)	88113 (1850.37)	68036 (2265.60)	49961 (1703.67)	34815 (1051.41)
		18 to 49	196908 (2831.08)	188531 (1885.31)	181409 (2158.77)	172573 (2571.34)	160838 (4181.79)	144453 (6500.39)	124687 (5573.51)	102104 (6350.87)	82831 (5433.71)	65059 (4137.75)
		50 to 64	68747 (1472.80)	65196 (1349.56)	62060 (1464.62)	57979 (1617.61)	52755 (2110.20)	45973 (2606.67)	38414 (2051.31)	30494 (2070.54)	24185 (1637.32)	18570 (1156.91)
		65+	19047 (547.72)	17885 (502.57)	16832 (531.89)	15507 (547.40)	13831 (661.12)	11820 (745.84)	9699 (544.11)	7542 (515.12)	5932 (390.92)	4515 (266.84)
		Overall	455237 (6177.68)	431723 (2935.72)	412910 (2353.59)	392513 (2747.59)	365695 (6216.81)	326779 (12058.15)	277928 (10505.68)	222161 (11818.97)	174043 (9589.77)	131554 (6827.65)
1.5	40	0 to 4	27012 (503.18)	26609 (436.39)	26201 (324.89)	25931 (230.79)	25720 (254.63)	25652 (284.74)	25673 (292.67)	25662 (274.58)	25646 (233.38)	25571 (191.78)
		5 to 17	154870 (2851.67)	151207 (2328.59)	147757 (1536.67)	144909 (1246.22)	143250 (2120.10)	142567 (2566.21)	142523 (2950.23)	142945 (2958.96)	143391 (2953.85)	144077 (2564.57)
		18 to 49	230439 (3047.15)	228005 (2918.46)	225222 (2454.92)	223115 (1941.10)	220865 (1700.66)	218669 (1399.48)	217081 (1432.73)	215167 (1721.34)	213011 (2875.65)	210041 (2625.51)
		50 to 64	85709 (1466.39)	84690 (1465.14)	83417 (1368.04)	82653 (1281.12)	81445 (1197.24)	80162 (1090.20)	79196 (1235.46)	78024 (1365.42)	76743 (1933.92)	75014 (1747.83)
		65+	25151 (577.62)	24763 (576.98)	24335 (532.94)	24057 (570.15)	23621 (540.92)	23117 (487.77)	22721 (545.30)	22267 (556.67)	21768 (718.34)	21117 (658.85)
		Overall	532727 (8349.84)	515274 (7471.47)	506932 (5677.64)	500664 (3955.25)	494902 (2524.00)	490167 (2107.72)	487194 (1705.18)	484065 (1887.85)	480560 (3508.09)	475821 (3092.84)
	60	0 to 4	27012 (503.18)	26317 (381.60)	25652 (279.61)	25222 (229.52)	25026 (280.29)	24804 (238.12)	24509 (169.11)	23954 (174.86)	23096 (450.37)	21957 (494.03)
		5 to 17	154870 (2851.67)	147921 (1908.18)	141838 (1588.59)	137617 (2146.83)	136023 (3155.73)	134429 (2742.35)	132670 (2029.85)	130282 (1433.10)	125056 (1113.00)	117965 (1533.55)
		18 to 49	230439 (3047.15)	226090 (2826.12)	220859 (2296.93)	216900 (1605.06)	212733 (1808.23)	208312 (2624.73)	203013 (2212.84)	194931 (3898.62)	186314 (6520.99)	174383 (6138.28)
		50 to 64	85709 (1466.39)	83942 (1552.93)	81679 (1437.55)	79865 (1182.00)	77551 (1488.98)	75198 (1782.19)	72446 (1427.19)	68416 (2079.85)	64449 (3132.22)	59054 (2675.15)
		65+	25151 (577.62)	24489 (551.00)	23756 (570.14)	23047 (479.38)	22246 (631.79)	21353 (683.30)	20349 (549.42)	18969 (737.89)	17668 (996.48)	15905 (830.24)
		Overall	532727 (8349.84)	508758 (6919.11)	493783 (4542.80)	482651 (2413.26)	473579 (2225.82)	464096 (3109.44)	452986 (2672.62)	436552 (5849.80)	416582 (11705.95)	389264 (11638.99)
	80	0 to 4	27012 (503.18)	25830 (307.38)	24919 (246.70)	24206 (275.95)	23660 (215.31)	22747 (134.21)	21292 (276.80)	19026 (610.73)	16527 (694.13)	13848 (613.47)
		5 to 17	154870 (2851.67)	142925 (1457.84)	134001 (2103.82)	127379 (2815.08)	123057 (2510.36)	115974 (1588.84)	105347 (811.17)	89757 (1597.67)	72322 (1728.50)	55547 (1316.46)
		18 to 49	230439 (3047.15)	223010 (2453.11)	215250 (1700.47)	208204 (1603.17)	199929 (2339.17)	189024 (3175.60)	174973 (4339.33)	154387 (6931.98)	135827 (7551.98)	115311 (6457.42)
		50 to 64	85709 (1466.39)	82810 (1341.52)	79287 (1316.16)	76138 (1317.19)	71934 (1611.32)	66887 (1839.39)	60759 (2132.64)	52198 (2928.31)	45171 (2886.43)	37464 (2300.29)
		65+	25151 (577.62)	24150 (550.62)	22928 (550.27)	21775 (544.38)	20319 (627.86)	18616 (653.42)	16616 (677.93)	13972 (860.68)	11929 (775.38)	9751 (589.94)
		Overall	532727 (8349.84)	498725 (5585.72)	476384 (2334.28)	457703 (1922.35)	438900 (2633.40)	413249 (4380.44)	378987 (7238.65)	329340 (12514.92)	281775 (13243.42)	231922 (10807.57)
1.64	40	0 to 4	29937 (406.04)	29444 (479.94)	29017 (426.55)	28596 (377.47)	28184 (304.39)	27938 (234.68)	27810 (208.57)	27684 (251.92)	27702 (257.63)	27783 (255.60)
		5 to 17	163534 (2344.54)	159503 (2615.85)	155711 (2351.24)	152220 (1978.86)	148778 (1339.00)	146295 (1302.03)	145161 (1887.09)	144635 (2748.07)	145017 (3117.87)	146507 (3062.00)
		18 to 49	262266 (2153.86)	259560 (2803.25)	257324 (2470.31)	255163 (2424.05)	252910 (2124.44)	250313 (1827.28)	248364 (1763.38)	246698 (1652.88)	245304 (1937.90)	243402 (2020.24)
		50 to 64	102346 (1092.50)	101310 (1367.68)	100495 (1226.04)	99650 (1325.35)	98607 (1183.28)	97358 (1148.82)	96369 (1320.26)	95230 (1380.84)	94309 (1612.68)	92963 (1598.96)
		65+	31663 (433.11)	31318 (573.12)	30995 (495.92)	30729 (556.19)	30293 (487.72)	29789 (518.33)	29442 (600.62)	28903 (656.10)	28519 (695.86)	27987 (724.86)
		Overall	589746 (6527.21)	581134 (7612.86)	573542 (6710.44)	566358 (6399.85)	558772 (4973.07)	551692 (3641.17)	547145 (2790.44)	543152 (1792.40)	540851 (2109.32)	538641 (2100.70)
	60	0 to 4	29937 (406.04)	29042 (511.14)	28290 (384.74)	27606 (295.38)	27174 (217.39)	26979 (250.90)	26836 (241.52)	26531 (191.02)	26099 (190.52)	25467 (185.91)
		5 to 17	163534 (2344.54)	155685 (2599.94)	148739 (1918.73)	142611 (1397.59)	138441 (2007.39)	136815 (2955.20)	136209 (2942.11)	134767 (2371.90)	133022 (1742.59)	129767 (947.30)
		18 to 49	262266 (2153.86)	257535 (2601.10)	253278 (2406.14)	249292 (2069.12)	245290 (1618.91)	241537 (1714.91)	237809 (1854.91)	233310 (2869.71)	226974 (4244.41)	219709 (3581.26)
		50 to 64	102346 (1092.50)	100569 (1367.74)	98871 (1255.66)	97079 (1320.27)	95271 (1238.52)	93203 (1426.01)	91016 (1556.37)	88493 (1911.45)	85185 (2512.96)	81614 (2040.35)
		65+	31663 (433.11)	30998 (564.16)	30393 (525.80)	29832 (542.94)	29022 (548.52)	28191 (597.65)	27300 (690.69)	26328 (781.94)	25072 (942.71)	23683 (727.07)
		Overall	589746 (6527.21)	573829 (7402.39)	559571 (6211.24)	546420 (4426.00)	535198 (2515.43)	526724 (1896.21)	519169 (1920.93)	509429 (3769.77)	496353 (6402.95)	480240 (5858.93)
	80	0 to 4	29937 (406.04)	28499 (427.49)	27333 (265.13)	26454 (211.63)	25888 (227.81)	25312 (177.18)	24355 (124.21)	22822 (253.32)	20900 (459.80)	18713 (428.53)
		5 to 17	163534 (2344.54)	150344 (2225.09)	139042 (1140.14)	130623 (2129.15)	125229 (2341.78)	121258 (2231.15)	114659 (1456.17)	104339 (678.20)	89846 (844.55)	73823 (767.76)
		18 to 49	262266 (2153.86)	254640 (2622.79)	247814 (2106.42)	241247 (1688.73)	234621 (1360.80)	226746 (2380.83)	215888 (3346.26)	201692 (4780.10)	185991 (6695.68)	169146 (5818.62)
		50 to 64	102346 (1092.50)	99443 (1332.54)	96834 (1200.74)	93914 (1296.01)	90707 (1097.55)	86537 (172208.63)	81223 (202245.27)	74878 (2538.36)	68099 (3248.32)	61409 (2683.57)
		65+	31663 (433.11)	30616 (554.15)	29673 (504.44)	28552 (639.56)	27354 (506.05)	25712 (673.65)	23751 (743.41)	21587 (876.43)	19382 (1060.20)	17252 (829.82)
		Overall	589746 (6527.21)	563542 (6875.21)	540697 (4541.85)	520790 (2135.24)	503801 (1813.68)	485565 (2524.94)	459877 (4552.78)	425318 (7910.91)	384217 (11564.93)	340343 (9869.95)
1.79	40	0 to 4	32306 (251.99)	31991 (351.90)	31635 (363.80)	31219 (393.36)	30849 (357.85)	30391 (328.22)	30083 (228.63)	29834 (199.89)	29695 (201.93)	29733 (240.84)
		5 to 17	169001 (1308.48)	165926 (2057.48)	162960 (2020.70)	159603 (2218.48)	156211 (1952.64)	152454 (1600.77)	149553 (957.14)	147446 (1150.08)	146361 (1975.87)	147509 (2625.66)
		18 to 49	288991 (1237.44)	287351 (1724.11)	285789 (1943.37)	283994 (2073.16)	282133 (2003.14)	279548 (2208.43)	277717 (1333.04)	275960 (1434.99)	274555 (1372.78)	272903 (1337.22)
		50 to 64	117221 (736.59)	116494 (815.46)	116029 (951.44)	115311 (1072.39)	114536 (1065.18)	113395 (1236.01)	112648 (878.65)	111856 (984.33)	111044 (1143.75)	109819 (1120.15)
		65+	38156 (379.39)	37842 (404.91)	37683 (444.66)	37373 (508.27)	37088 (530.36)	36597 (596.53)	36383 (407.49)	35990 (511.06)	35640 (595.19)	35033 (595.56)
		Overall	660231 (3957.07)	639604 (5116.83)	634096 (5453.23)	627500 (6024.00)	620816 (5525.26)	612386 (5633.95)	606384 (3092.56)	601086 (2825.10)	597293 (2269.71)	594997 (1784.99)
	60	0 to 4	32306 (251.99)	31605 (474.07)	30928 (411.34)	30207 (356.44)	29519 (233.20)	29103 (180.44)	28840 (207.65)	28720 (226.89)	28531 (154.07)	28168 (185.91)
		5 to 17	169001 (1308.48)	162578 (2503.70)	156146 (2186.04)	149486 (1763.93)	143212 (1489.40)	139577 (2009.91)	137389 (2253.18)	137324 (2746.48)	137271 (2168.88)	136167 (1456.99)
		18 to 49	288991 (1237.44)	285543 (2255.79)	282311 (2032.64)	278941 (2175.74)	274768 (1731.04)	271275 (1410.63)	268727 (1316.76)	265390 (1751.57)	261781 (2408.39)	256228 (3689.68)
		50 to 64	117221 (736.59)	115926 (1089.70)	114718 (1032.46)	113392 (1122.58)	111596 (1194.08)	109867 (1197.55)	108506 (1074.21)	106527 (1427.46)	104326 (1700.51)	101196 (2276.91)
		65+	38156 (379.39)	37632 (500.51)	37150 (475.52)	36673 (542.76)	35936 (592.94)	35232 (574.28)	34593 (532.73)	33730 (701.58)	32771 (753.73)	31441 (949.52)
		Overall	660231 (3957.07)	633284 (6649.48)	621254 (5901.91)	608700 (5721.78)	595031 (3510.68)	585054 (1930.68)	578055 (1965.39)	571691 (1829.41)	564680 (2879.87)	553199 (5974.55)
	80	0 to 4	32306 (251.99)	31139 (445.29)	29979 (377.74)	28765 (250.26)	28013 (226.91)	27510 (253.09)	26881 (185.48)	25893 (147.59)	24494 (183.71)	22670 (367.25)
		5 to 17	169001 (1308.48)	157558 (2300.35)	145989 (1766.47)	134950 (877.17)	128007 (2406.53)	123832 (2860.52)	118999 (1999.18)	112572 (1294.58)	102450 (829.85)	88667 (665.00)
		18 to 49	288991 (1237.44)	283359 (2181.86)	277689 (1916.05)	271356 (1926.63)	265068 (1563.90)	259301 (1581.74)	252744 (1845.03)	243177 (2796.54)	232038 (4060.66)	217580 (6026.97)
		50 to 64	117221 (736.59)	115129 (1082.21)	113147 (1029.64)	110573 (1205.25)	107466 (1225.11)	104584 (1432.80)	101393 (1480.34)	96718 (1798.95)	91467 (2396.44)	85284 (3266.38)
		65+	38156 (379.39)	37380 (538.27)	36636 (490.92)	35583 (530.19)	34304 (651.78)	33055 (700.77)	31760 (644.73)	29924 (792.99)	27948 (944.64)	25749 (1161.28)
		Overall	660231 (3957.07)	624565 (6370.56)	603440 (5370.62)	581227 (4010.47)	562856 (1688.57)	548281 (1754.50)	531777 (2127.11)	508284 (3913.79)	478396 (6458.35)	439951 (10294.85)
1.84	40	0 to 4	34328 (174.09)	34084 (197.69)	33824 (280.74)	33564 (312.15)	33197 (312.05)	32894 (361.83)	32467 (344.15)	32153 (270.09)	31842 (206.97)	31666 (193.16)
		5 to 17	172441 (547.45)	170224 (885.16)	167887 (1410.25)	165424 (1654.24)	162316 (1834.17)	159216 (1910.59)	155773 (1557.73)	152763 (1344.31)	150207 (961.32)	148775 (1398.48)
		18 to 49	312176 (732.72)	311009 (995.23)	309924 (1146.72)	308858 (1389.86)	307330 (1598.12)	305723 (1712.05)	304031 (1763.38)	302126 (1812.76)	300559 (1352.52)	299181 (1136.89)
		50 to 64	130561 (436.19)	130241 (599.11)	129809 (636.06)	129363 (750.31)	128794 (888.68)	128144 (858.56)	127438 (994.02)	126641 (962.47)	125922 (919.23)	125153 (976.19)
		65+	44556 (345.56)	44351 (372.55)	44097 (330.73)	43969 (413.31)	43745 (476.82)	43451 (486.65)	43171 (535.32)	42844 (578.39)	42418 (530.23)	42114 (543.27)
		Overall	694061 (1817.78)	689908 (2621.65)	685540 (3427.70)	681179 (4155.19)	675381 (4862.74)	669428 (5087.65)	662879 (4839.02)	656527 (4333.08)	650948 (2668.89)	646890 (2005.36)
	60	0 to 4	34328 (174.09)	33871 (240.48)	33310 (289.80)	32678 (320.24)	31877 (302.83)	31276 (243.95)	30859 (160.47)	30637 (196.08)	30607 (223.43)	30432 (155.20)
		5 to 17	172441 (547.45)	167725 (1056.67)	162248 (1687.38)	156136 (1717.50)	149151 (1476.59)	143389 (917.69)	139832 (1636.03)	138212 (2418.71)	139254 (2631.90)	139189 (2254.86)
		18 to 49	312176 (732.72)	310016 (1054.05)	307748 (1507.97)	304815 (1585.04)	301239 (1656.81)	298303 (1521.35)	295312 (1004.06)	293167 (1172.67)	290682 (1337.14)	288029 (1785.78)
		50 to 64	130561 (436.19)	129830 (688.10)	129022 (799.94)	127940 (921.17)	126462 (935.82)	125377 (940.33)	123868 (805.14)	122647 (1042.50)	121021 (1270.72)	119305 (1383.94)
		65+	44556 (345.56)	44165 (388.65)	43792 (411.64)	43389 (433.89)	42809 (552.24)	42291 (520.18)	41629 (524.53)	41050 (550.07)	40219 (599.26)	39452 (718.03)
		Overall	694061 (1817.78)	685607 (3016.67)	676120 (4394.78)	664958 (4654.71)	651537 (4560.76)	640636 (3587.56)	631499 (1641.90)	625714 (1626.86)	621783 (1740.99)	616407 (2034.14)
	80	0 to 4	34328 (174.09)	33495 (254.56)	32419 (320.95)	31137 (270.89)	30069 (183.42)	29444 (188.44)	29007 (232.06)	28341 (170.05)	27299 (131.04)	25898 (168.34)
		5 to 17	172441 (547.45)	163153 (1288.91)	152545 (1571.21)	140531 (1180.46)	130755 (928.36)	124818 (1972.12)	121945 (2536.46)	117057 (1814.38)	109978 (1594.68)	99629 (976.36)
		18 to 49	312176 (732.72)	308265 (1325.54)	303934 (1580.46)	298112 (1609.80)	292455 (1316.05)	287698 (1035.71)	282666 (1469.86)	276898 (1855.22)	268858 (3038.10)	258262 (4080.54)
		50 to 64	130561 (436.19)	129278 (698.10)	127721 (842.96)	125558 (916.57)	123160 (936.02)	121028 (944.02)	118217 (1312.21)	115499 (1420.64)	111545 (2097.05)	106810 (2552.76)
		65+	44556 (345.56)	43956 (417.58)	43293 (454.58)	42429 (470.96)	41462 (543.15)	40462 (526.01)	39200 (725.20)	37966 (759.32)	36307 (965.77)	34376 (1065.66)
		Overall	694061 (1817.78)	678147 (3594.18)	659911 (4553.39)	637766 (4145.48)	617901 (2286.23)	603450 (1750.01)	591035 (1714.00)	575761 (2072.74)	553988 (4044.11)	524974 (6247.19)
1.93	40	0 to 4	36049 (162.80)	35911 (147.24)	35772 (160.97)	35584 (167.24)	35334 (212.00)	35033 (311.79)	34753 (274.55)	34389 (295.75)	34029 (272.23)	33709 (219.11)
		5 to 17	174473 (483.05)	172951 (466.97)	171334 (582.54)	169451 (796.42)	167110 (1102.93)	164516 (1727.42)	161661 (1503.45)	158508 (1521.68)	155317 (1258.07)	152557 (915.34)
		18 to 49	331884 (835.86)	331407 (695.95)	330848 (694.78)	330087 (957.25)	329016 (987.05)	327861 (1442.59)	326716 (1241.52)	325313 (1301.25)	323652 (1553.53)	322222 (1288.89)
		50 to 64	142377 (481.53)	142229 (469.36)	141998 (468.59)	141755 (510.32)	141367 (579.60)	140827 (802.71)	140425 (688.08)	139921 (727.59)	139266 (821.67)	138582 (762.20)
		65+	50664 (373.73)	50560 (353.92)	50432 (353.02)	50336 (402.69)	50114 (405.92)	49863 (498.63)	49785 (408.24)	49563 (475.80)	49193 (555.88)	48890 (503.57)
		Overall	735446 (2028.82)	733058 (1612.73)	730384 (1752.92)	727214 (2399.81)	722942 (2819.47)	718100 (4452.22)	713339 (3780.70)	707694 (3963.09)	701457 (4138.60)	695959 (2923.03)
	60	0 to 4	36049 (162.80)	35773 (160.98)	35345 (219.14)	34813 (254.13)	34195 (266.72)	33520 (241.34)	32897 (187.51)	32544 (178.99)	32460 (217.48)	32395 (207.33)
		5 to 17	174473 (483.05)	170835 (632.09)	166613 (849.73)	161432 (1356.03)	155423 (1492.06)	148929 (1295.68)	143271 (659.05)	140168 (1541.85)	140063 (2409.08)	141151 (2470.14)
		18 to 49	331884 (835.86)	330772 (760.78)	329104 (822.76)	327105 (1144.87)	324613 (1298.45)	321571 (1447.07)	318789 (1115.76)	316748 (918.57)	315097 (819.25)	313202 (1033.57)
		50 to 64	142377 (481.53)	142020 (511.27)	141396 (509.03)	140765 (647.52)	139813 (713.05)	138658 (915.14)	137507 (715.04)	136551 (764.69)	135530 (853.84)	134112 (979.02)
		65+	50664 (373.73)	50483 (368.53)	50234 (381.78)	49928 (424.39)	49488 (420.65)	49038 (588.46)	48474 (460.50)	47961 (494.00)	47499 (574.74)	46652 (559.82)
		Overall	735446 (2028.82)	729883 (1897.70)	722691 (2240.34)	714043 (3498.81)	703531 (3939.77)	691716 (3804.44)	680938 (2519.47)	673971 (1684.93)	670650 (1877.82)	667512 (1735.53)
	80	0 to 4	36049 (162.80)	35382 (191.06)	34516 (234.71)	33408 (293.99)	32266 (222.64)	31410 (163.33)	30943 (219.70)	30450 (207.06)	29735 (175.44)	28667 (129.00)
		5 to 17	174473 (483.05)	166544 (716.14)	157298 (1148.28)	146458 (1464.58)	135352 (1096.35)	127259 (1692.54)	123140 (2253.46)	119975 (2147.55)	115028 (1771.43)	107427 (1407.29)
		18 to 49	331884 (835.86)	329302 (823.25)	325853 (1042.73)	321547 (1543.43)	316606 (1424.73)	312133 (1061.25)	308447 (894.50)	304381 (1126.21)	299212 (1466.14)	291833 (2422.21)
		50 to 64	142377 (481.53)	141500 (594.30)	140408 (617.80)	138992 (820.05)	137048 (973.04)	135177 (919.20)	133408 (853.81)	131250 (1076.25)	128831 (1172.36)	125379 (1705.15)
		65+	50664 (373.73)	50275 (377.06)	49843 (438.62)	49218 (511.87)	48390 (590.36)	47418 (578.50)	46568 (521.56)	45503 (596.09)	44378 (630.17)	42812 (903.33)
		Overall	735446 (2028.82)	723003 (2096.71)	707918 (3044.05)	689624 (4413.59)	669663 (3013.48)	653397 (1437.47)	642506 (2184.52)	631558 (1705.21)	617184 (1666.40)	596118 (3099.81)
2.07	40	0 to 4	37625 (141.40)	37520 (138.82)	37413 (134.69)	37294 (130.53)	37155 (156.05)	36955 (199.56)	36689 (253.15)	36417 (265.84)	36111 (285.28)	35732 (264.42)
		5 to 17	176047 (144.30)	174788 (279.66)	173515 (277.62)	172077 (378.57)	170404 (664.58)	168533 (926.93)	166132 (1312.44)	163605 (1521.53)	160745 (1719.97)	157459 (1354.15)
		18 to 49	349300 (538.10)	349013 (628.22)	348678 (697.36)	348285 (626.91)	347710 (764.96)	347092 (833.02)	346091 (1072.88)	345157 (1208.05)	343954 (1272.63)	342483 (1095.95)
		50 to 64	152921 (380.52)	152897 (428.11)	152775 (488.88)	152610 (427.31)	152356 (502.77)	152235 (532.82)	151843 (607.37)	151422 (605.69)	151017 (709.78)	150388 (736.90)
		65+	56632 (374.19)	56598 (333.93)	56511 (384.27)	56457 (366.97)	56303 (349.08)	56234 (399.26)	56090 (426.28)	55897 (480.71)	55654 (439.67)	55328 (470.29)
		Overall	772525 (1064.43)	770817 (1233.31)	768892 (1384.01)	766723 (1303.43)	763928 (1909.82)	761049 (2359.25)	756845 (3254.43)	752499 (3762.49)	747481 (4111.15)	741390 (3558.67)
	60	0 to 4	37625 (141.40)	37373 (149.49)	37077 (144.60)	36676 (216.39)	36199 (213.57)	35639 (277.98)	35004 (234.53)	34470 (179.24)	34205 (174.45)	34157 (211.77)
		5 to 17	176047 (144.30)	172890 (466.80)	169515 (440.74)	165338 (1058.16)	160445 (1283.56)	154506 (1452.36)	148410 (1142.76)	143380 (716.90)	141423 (1866.78)	141792 (2495.54)
		18 to 49	349300 (538.10)	348462 (627.23)	347563 (660.37)	346122 (830.69)	344472 (1033.42)	342132 (1163.25)	339733 (1290.99)	337543 (1113.89)	335902 (738.98)	334704 (769.82)
		50 to 64	152921 (380.52)	152726 (427.63)	152433 (503.03)	151920 (486.14)	151359 (635.71)	150513 (692.36)	149619 (807.94)	148794 (714.21)	147985 (665.93)	147107 (676.69)
		65+	56632 (374.19)	56502 (389.86)	56386 (377.79)	56134 (392.94)	55951 (414.04)	55571 (489.02)	55075 (495.68)	54647 (497.29)	54113 (519.48)	53655 (509.72)
		Overall	772525 (1064.43)	767953 (1459.11)	762974 (1602.25)	756190 (2495.43)	748426 (3143.39)	738361 (3765.64)	727842 (3566.43)	718834 (2300.27)	713628 (1855.43)	711415 (2205.39)
	80	0 to 4	37625 (141.40)	37094 (155.79)	36385 (156.46)	35460 (255.31)	34342 (250.70)	33388 (170.28)	32739 (180.06)	32261 (203.24)	31735 (209.45)	31014 (151.97)
		5 to 17	176047 (144.30)	168911 (624.97)	161045 (531.45)	151294 (1316.26)	140198 (1065.50)	130245 (755.42)	124654 (1957.07)	121346 (2232.77)	117748 (2260.76)	112948 (1479.62)
		18 to 49	349300 (538.10)	347314 (729.36)	344943 (620.90)	341709 (1161.81)	337517 (1012.55)	333314 (1066.60)	330063 (792.15)	327129 (719.68)	323994 (1004.38)	319085 (1340.16)
		50 to 64	152921 (380.52)	152342 (472.26)	151589 (485.08)	150594 (632.49)	149161 (701.06)	147553 (604.97)	146215 (687.21)	144836 (738.66)	143308 (1031.82)	140964 (1113.62)
		65+	56632 (374.19)	56380 (372.11)	56040 (364.26)	55579 (450.19)	54852 (405.90)	54173 (487.56)	53412 (507.41)	52716 (516.62)	51880 (669.25)	50676 (633.45)
		Overall	772525 (1064.43)	762041 (1828.90)	750001 (1650.00)	734637 (3526.26)	716070 (3079.10)	698672 (2096.02)	687083 (1786.42)	678288 (2102.69)	668664 (193912.56)	654687 (1505.78)

## Sheet: Increased 5-17 Vac % Reduction
Sheet 5. Percent reduction in infections compared to no vaccination with increased vaccine coverage in the 5-17 year old age group, varied ~R0 and varied vaccine effectiveness (VE). Data is mean (standard deviation) of 100 simulations
			% Vaccination Coverage in 5-17
~R0	VE	Age Group	0.1	0.2	0.3	0.4	0.5	0.6	0.7	0.8	0.9
1.27	40	0 to 4	0.33 (1.45)	1.21 (1.35)	2.45 (1.27)	3.93 (1.45)	6.86 (3.01)	9.50 (4.46)	13.72 (4.96)	18.57 (5.47)	25.13 (7.62)
		5 to 17	0.12 (2.34)	1.05 (2.13)	2.23 (1.60)	3.57 (1.18)	5.91 (1.85)	8.69 (3.35)	12.60 (3.68)	17.38 (4.22)	23.56 (6.11)
		18 to 49	2.25 (1.96)	4.50 (2.19)	6.95 (2.79)	10.23 (3.20)	14.05 (4.67)	17.63 (5.85)	22.67 (6.17)	27.98 (6.59)	34.76 (8.38)
		50 to 64	3.62 (3.52)	6.89 (4.09)	10.09 (4.44)	14.75 (4.77)	19.61 (6.12)	23.86 (6.87)	29.81 (7.27)	35.63 (7.62)	42.99 (8.78
		65+	4.86 (4.69)	8.31 (5.29)	12.49 (5.47)	17.49 (5.81)	22.95 (6.73)	27.67 (7.62)	33.79 (7.98)	40.09 (8.07)	47.36 (8.95)
		All ages	1.49 (0.87)	3.27 (1.02)	5.27 (1.49)	7.86 (1.94)	11.18 (3.45)	14.49 (4.81)	19.15 (5.20)	24.30 (5.68)	30.91 (7.44)
	60	0 to 4	1.62 (1.31)	4.85 (1.29)	9.46 (2.32)	16.40 (3.89)	25.38 (6.38)	37.82 (7.10)	51.50 (9.52)	63.38 (9.11)	73.47 (6.19)
		5 to 17	2.06 (2.07)	5.47 (1.44)	10.56 (1.35)	18.17 (2.72)	28.10 (4.98)	40.90 (5.68)	54.51 (7.80)	65.85 (7.37)	75.82 (5.09)
		18 to 49	4.59 (2.17)	9.89 (3.01)	16.08 (3.89)	24.25 (5.18)	33.72 (7.16)	46.02 (7.72)	59.36 (9.36)	69.70 (8.69)	78.76 (5.84)
		50 to 64	6.64 (3.90)	13.57 (4.66)	21.25 (5.15)	30.48 (6.40)	40.97 (7.81)	53.55 (7.96)	66.32 (8.77)	75.56 (7.83)	83.49 (5.02)
		65+	8.07 (5.21)	16.08 (5.66)	24.22 (6.00)	34.00 (7.13)	44.79 (8.21)	57.14 (7.93)	69.42 (8.47)	78.02 (7.40)	85.31 (4.70
		All ages	3.71 (1.05)	8.38 (1.77)	14.25 (2.72)	22.28 (4.21)	32.07 (6.29)	44.61 (6.86)	57.99 (8.59)	68.65 (8.00)	77.97 (5.40)
	80	0 to 4	3.75 (1.25)	10.49 (1.72)	22.18 (6.80)	38.34 (7.18)	55.89 (8.28)	72.16 (7.13)	86.24 (6.99)	92.22 (3.88)	95.97 (2.55)
		5 to 17	5.24 (1.77)	13.16 (1.10)	26.25 (5.28)	43.57 (5.51)	62.06 (6.44)	77.79 (5.39)	90.01 (4.88)	95.02 (2.49)	97.75 (1.35)
		18 to 49	7.27 (2.43)	16.63 (3.34)	29.74 (7.92)	45.65 (7.75)	62.32 (8.13)	76.53 (6.68)	88.12 (6.32)	92.86 (3.67)	95.96 (2.42)
		50 to 64	9.88 (4.04)	21.15 (4.83)	35.92 (8.91)	52.40 (8.47)	68.42 (7.79)	81.08 (5.94)	90.50 (5.19)	94.26 (3.04)	96.63 (2.02)
		65+	11.59 (5.29)	24.08 (5.81)	39.44 (9.34)	55.78 (8.59)	71.07 (7.38)	82.90 (5.51)	91.27 (4.83)	94.63 (2.81)	96.75 (1.89)
		All ages	6.65 (1.20)	15.57 (2.18)	28.84 (6.84)	45.41 (6.89)	62.77 (7.36)	77.48 (6.04)	89.13 (5.58)	93.91 (3.09)	96.79 (1.92)
1.31	40	0 to 4	0.32 (1.56)	0.53 (1.72)	0.82 (1.62)	0.77 (1.30)	1.70 (1.00)	2.73 (1.58)	3.94 (0.92)	6.41 (2.42)	9.19 (3.01)
		5 to 17	0.74 (2.19)	1.08 (2.55)	1.44 (2.73)	1.25 (2.25)	1.59 (2.00)	2.51 (1.50)	3.55 (0.98)	5.41 (1.43)	7.77 (1.86)
		18 to 49	1.42 (1.15)	2.65 (1.07)	4.19 (1.19)	5.85 (1.53)	8.03 (2.08)	10.28 (3.18)	12.40 (2.42)	15.81 (4.23)	19.64 (4.36)
		50 to 64	2.19 (2.40)	4.24 (2.33)	6.50 (2.66)	9.21 (3.05)	12.41 (3.67)	15.60 (4.71)	18.28 (3.75)	22.68 (5.62)	27.43 (5.54)
		65+	2.77 (3.45)	5.39 (3.38)	8.29 (3.75)	11.59 (3.96)	15.62 (4.78)	19.13 (5.57)	22.30 (4.57)	27.06 (6.28)	32.34 (6.19)
		All ages	1.26 (0.56)	2.28 (0.64)	3.47 (0.60)	4.57 (0.70)	6.22 (1.04)	8.09 (2.14)	9.89 (1.46)	12.87 (3.20)	16.29 (3.51)
	60	0 to 4	1.25 (1.64)	2.47 (1.51)	4.08 (1.09)	6.75 (0.93)	11.38 (1.99)	17.74 (3.53)	25.73 (5.14)	36.08 (5.95)	46.70 (7.15)
		5 to 17	2.37 (2.25)	4.18 (2.64)	5.93 (2.12)	9.07 (1.37)	13.76 (1.06)	20.84 (2.42)	29.81 (3.92)	40.72 (4.12)	51.10 (4.93)
		18 to 49	2.62 (1.06)	5.77 (1.57)	9.51 (1.90)	13.66 (2.34)	20.13 (3.55)	27.21 (4.77)	35.25 (6.26)	45.38 (6.68)	55.09 (7.54)
		50 to 64	3.84 (2.36)	8.30 (3.11)	13.45 (3.41)	18.67 (3.64)	26.85 (4.95)	34.97 (5.84)	43.38 (6.99)	53.70 (7.08)	63.27 (7.29)
		65+	4.55 (3.39)	9.95 (3.93)	16.33 (4.45)	22.20 (4.56)	31.19 (5.74)	39.62 (6.40)	48.14 (7.07)	58.42 (7.29)	67.40 (6.97)
		All ages	2.68 (0.59)	5.50 (0.77)	8.69 (0.90)	12.59 (1.34)	18.64 (2.62)	25.87 (4.00)	34.31 (5.45)	44.76 (5.77)	54.72 (6.49)
	80	0 to 4	2.48 (1.63)	5.80 (1.28)	10.93 (1.67)	18.95 (2.26)	32.69 (6.18)	45.89 (5.06)	62.17 (7.48)	74.75 (7.06)	83.70 (5.31)
		5 to 17	4.42 (2.56)	9.31 (2.16)	15.64 (1.57)	24.99 (1.24)	40.40 (4.51)	55.02 (3.63)	70.64 (5.09)	82.12 (4.54)	89.50 (3.16)
		18 to 49	4.88 (1.40)	10.08 (1.67)	17.85 (3.49)	27.06 (3.66)	41.20 (7.27)	53.02 (5.59)	67.39 (7.54)	78.00 (6.89)	84.97 (5.34)
		50 to 64	6.67 (2.79)	13.52 (3.15)	23.04 (5.09)	33.72 (4.77)	48.78 (8.03)	60.43 (5.74)	73.57 (7.02)	82.64 (6.00)	88.27 (4.59)
		65+	8.07 (3.93)	15.91 (4.20)	26.59 (6.08)	38.08 (5.24)	53.07 (8.20)	64.29 (5.53)	76.34 (6.62)	84.63 (5.53)	89.51 (4.21)
		All ages	4.93 (0.70)	10.23 (0.77)	17.67 (2.32)	27.14 (2.82)	41.87 (6.32)	54.72 (4.85)	69.40 (6.53)	80.14 (5.87)	87.12 (4.39)
1.46	40	0 to 4	0.97 (1.33)	1.92 (1.20)	2.27 (1.41)	2.50 (1.47)	2.52 (1.47)	2.54 (0.97)	3.04 (1.03)	3.76 (0.72)	4.59 (0.72)
		5 to 17	1.75 (1.43)	3.22 (1.69)	3.73 (2.24)	4.34 (2.43)	4.03 (2.21)	3.65 (1.92)	3.71 (173)	4.24 (1.54)	4.60 (1.04)
		18 to 49	1.55 (1.44)	2.61 (0.99)	3.85 (0.97)	4.83 (0.94)	5.98 (1.04)	7.31 (1.47)	8.86 (2.19)	10.51 (2.22)	12.37 (1.91)
		50 to 64	2.12 (2.37)	3.48 (2.03)	5.39 (2.09)	6.76 (2.11)	8.71 (2.18)	11.00 (2.56)	13.26 (3.51)	15.63 (3.63)	18.25 (3.10)
		65+	2.75 (3.30)	4.48 (2.90)	6.82 (2.86)	8.53 (3.05)	11.12 (3.03)	13.90 (3.41)	16.78 (4.34)	19.43 (4.66)	22.61 (3.82)
		All ages	1.72 (1.18)	2.98 (0.68)	4.08 (0.59)	5.00 (0.54)	5.80 (0.53)	6.72 (0.79)	7.89 (1.39)	9.28 (1.35)	10.78 (1.20
	60	0 to 4	2.04 (1.12)	3.69 (1.33)	4.57 (1.39)	5.84 (1.06)	7.46 (0.72)	10.16 (0.92)	14.87 (2.51)	20.55 (3.56)	28.39 (4.43)
		5 to 17	3.74 (1.48)	6.44 (2.01)	7.66 (2.54)	9.52 (2.12)	10.71 (1.54)	13.67 (0.81)	18.51 (1.63)	25.01 (2.49)	33.70 (3.12)
		18 to 49	2.74 (1.16)	4.77 (0.89)	7.35 (1.00)	9.48 (1.20)	13.30 (1.95)	17.40 (2.26)	22.86 (3.82)	28.92 (4.65)	36.82 (5.50)
		50 to 64	3.47 (2.19)	6.11 (1.89)	9.89 (2.17)	12.72 (2.43)	18.25 (3.15)	23.42 (3.39)	30.01 (4.91)	36.73 (5.52)	45.30 (6.14)
		65+	4.27 (3.07)	7.39 (2.67)	12.13 (3.16)	15.61 (3.09)	22.04 (4.10)	28.07 (4.07)	35.12 (5.39)	42.22 (5.90)	50.90 (6.36)
		All ages	3.20 (0.87)	5.57 (0.54)	7.88 (0.43)	10.05 (0.60)	13.27 (1.13)	17.17 (1.56)	22.63 (3.18)	28.96 (4.04)	37.24 (4.78)
	80	0 to 4	3.72 (1.20)	6.44 (1.29)	8.99 (1.00)	13.14 (0.97)	19.94 (3.09)	29.62 (3.35)	42.15 (5.20)	53.94 (5.77)	64.44 (5.81)
		5 to 17	6.51 (1.82)	11.18 (2.25)	14.97 (2.33)	19.87 (1.37)	28.14 (2.00)	39.80 (2.10)	53.52 (3.33)	65.86 (3.41)	76.21 (3.02)
		18 to 49	4.25 (1.00)	7.87 (1.19)	12.36 (1.49)	18.32 (2.60)	26.64 (4.50)	36.68 (4.47)	48.15 (6.22)	57.93 (6.56)	66.96 (6.36)
		50 to 64	5.16 (2.07)	9.73 (2.36)	15.66 (2.79)	23.26 (4.00)	33.13 (5.67)	44.12 (5.34)	55.64 (6.79)	64.82 (6.77)	72.99 (6.23)
		65+	6.10 (2.81)	11.63 (3.16)	18.59 (3.53)	27.38 (4.78)	37.94 (6.31)	49.08 (5.61)	60.40 (6.83)	68.85 (6.59)	76.30 (5.91
		All ages	5.17 (0.68)	9.30 (0.57)	13.78 (0.70)	19.67 (1.70)	28.22 (3.69)	38.95 (3.78)	51.20 (5.32)	61.77 (5.51)	71.10 (5.19)
1.5	40	0 to 4	1.49 (1.64)	3.00 (1.24)	4.00 (0.89)	4.78 (0.99)	5.03 (1.11)	4.96 (1.14)	5.00 (1.07)	5.06 (0.91)	5.33 (0.75)
		5 to 17	2.37 (1.54)	4.59 (1.04)	6.43 (0.86)	7.50 (1.48)	7.94 (1.80)	7.98 (2.07)	7.70 (2.07)	7.41 (2.06)	6.97 (1.78)
		18 to 49	1.06 (1.28)	2.26 (1.09)	3.18 (0.87)	4.15 (0.77)	5.11 (0.64)	5.80 (0.66)	6.63 (0.80)	7.56 (1.35)	8.85 (1.25)
		50 to 64	1.19 (1.73)	2.67 (1.64)	3.57 (1.55)	4.97 (1.47)	6.47 (1.36)	7.60 (1.56)	8.97 (1.75)	10.46 (2.52)	12.48 (2.33)
		65+	1.54 (2.33)	3.25 (2.19)	4.35 (2.37)	6.08 (2.29)	8.09 (2.11)	9.66 (2.40)	11.47 (2.50)	13.45 (3.30)	16.04 (3.12)
		All ages	1.51 (1.45)	3.11 (1.12)	4.30 (0.79)	5.41 (0.51)	6.31 (0.43)	6.88 (0.35)	7.48 (0.39)	8.15 (0.73)	9.05 (0.65)
	60	0 to 4	2.57 (1.45)	5.04 (1.09)	6.63 (0.91)	7.35 (1.12)	8.17 (0.96)	9.27 (0.69)	11.32 (0.73)	14.50 (1.95)	18.71 (2.25)
		5 to 17	4.49 (1.29)	8.42 (1.12)	11.14 (1.56)	12.17 (2.32)	13.20 (2.04)	14.33 (1.53)	15.88 (1.10)	19.25 (0.89)	23.83 (1.30)
		18 to 49	1.89 (1.25)	4.16 (1.04)	5.88 (0.74)	7.68 (0.85)	9.60 (1.26)	11.90 (1.09)	15.41 (2.00)	19.15 (3.50)	24.33 (3.52)
		50 to 64	2.06 (1.85)	4.70 (1.76)	6.82 (1.48)	9.52 (1.92)	12.26 (2.37)	15.48 (1.97)	20.18 (3.04)	24.81 (4.86)	31.10 (4.53)
		65+	2.63 (2.25)	5.55 (2.40)	8.36 (2.08)	11.55 (2.84)	15.10 (3.20)	19.10 (2.70)	24.58 (3.89)	29.75 (5.64)	36.76 (5.22)
		All ages	2.76 (1.36)	5.62 (0.92)	7.75 (0.50)	9.48 (0.47)	11.29 (0.67)	12.42 (0.59)	16.56 (1.34)	20.38 (2.81)	25.60 (2.99)
	80	0 to 4	4.37 (1.19)	7.75 (0.99)	10.37 (1.14)	12.41 (0.91)	15.79 (0.59)	21.18 (1.30)	29.57 (3.21)	38.82 (4.20)	48.73 (4.43)
		5 to 17	7.71 (1.02)	14.48 (1.57)	17.75 (2.21)	20.54 (2.04)	25.11 (1.37)	31.98 (0.77)	42.04 (1.78)	530.30 (2.39)	64.13 (2.37)
		18 to 49	3.22 (1.10)	6.59 (0.79)	9.65 (0.77)	13.24 (1.17)	17.97 (1.68)	24.07 (2.48)	33.00 (4.49)	41.06 (5.56)	49.96 (5.60)
		50 to 64	3.38 (1.62)	7.49 (1.66)	11.17 (1.73)	16.07 (2.24)	21.96 (2.75)	29.11 (3.51)	39.10 (5.61)	47.30 (6.39)	56.29 (6.14)
		65+	3.98 (2.28)	8.84 (2.40)	13.42 (2.50)	19.21 (3.09)	25.98 (3.51)	33.93 (4.08)	44.45 (6.16)	52.57 (6.50)	61.23 (6.05)
		All ages	4.67 (1.12)	8.94 (0.49)	12.52 (0.42)	16.11 (0.60)	21.01 (1.06)	27.56 (1.91)	37.05 (3.80)	46.14 (4.70)	55.67 (4.66)
1.64	40	0 to 4	1.65 (1.63)	3.07 (1.47)	4.48 (1.32)	5.86 (1.08)	6.68 (0.84)	7.10 (0.75)	7.52 (0.91)	7.47 (0.93)	7.20 (0.92)
		5 to 17	2.47 (1.64)	4.78 (1.51)	6.92 (1.30)	9.02 (0.90)	10.54 (0.89)	11.24 (1.30)	11.56 (1.90)	11.32 (2.15)	10.41 (2.09)
		18 to 49	1.03 (1.08)	1.88 (0.96)	2.71 (0.95)	3.57 (0.84)	4.56 (0.73)	5.30 (0.71)	5.94 (0.67)	6.47 (0.79)	7.19 (0.83)
		50 to 64	1.01 (1.35)	1.81 (1.22)	2.63 (1.33)	3.65 (1.20)	4.87 (1.18)	5.84 (1.37)	6.95 (1.45)	7.85 (1.71)	9.17 (1.72)
		65+	1.09 (1.83)	2.11 (1.60)	2.95 (1.81)	4.33 (1.61)	5.92 (1.74)	7.01 (2.04)	8.71 (2.27)	9.93 (2.44)	11.61 (2.59)
		All ages	1.46 (1.31)	2.75 (1.17)	3.97 (1.13)	5.25 (0.89)	6.45 (0.66)	7.22 (0.51)	7.90 (0.33)	8.29 (0.39)	8.67 (0.39)
	60	0 to 4	2.98 (1.76)	5.50 (1.36)	7.79 (1.07)	9.23 (0.80)	9.88 (0.93)	10.36 (0.90)	11.38 (0.72)	12.82 (0.73)	14.93 (0.73)
		5 to 17	4.80 (1.67)	9.05 (1.29)	12.79 (0.98)	15.34 (1.45)	16.34 (2.16)	16.71 (2.16)	17.59 (1.76)	18.66 (1.31)	20.65 (0.73)
		18 to 49	1.80 (1.01)	3.43 (0.95)	4.95 (0.83)	6.47 (0.66)	7.90 (0.71)	9.33 (0.78)	11.04 (1.23)	13.46 (1.87)	16.23 (1.63)
		50 to 64	1.74 (1.36)	3.40 (1.27)	5.15 (1.36)	6.91 (1.30)	8.93 (1.53)	11.07 (1.71)	13.53 (2.16)	16.77 (2.95)	20.26 (2.50)
		65+	2.10 (1.82)	4.01 (1.73)	5.78 (1.82)	8.34 (1.89)	10.97 (2.12)	13.78 (2.53)	16.85 (2.97)	20.81 (3.76)	25.20 (3.07
		All ages	2.70 (1.29)	5.12 (1.11)	7.35 (0.81)	9.25 (0.47)	10.69 (0.36)	11.97 (0.37)	13.62 (0.74)	15.84 (1.29)	18.57 (1.22)
	80	0 to 4	4.80 (1.50)	8.70 (0.97)	11.63 (0.80)	13.52 (0.88)	15.45 (0.70)	18.64 (0.51)	23.76 (1.11)	30.19 (2.20)	37.49 (2.29)
		5 to 17	8.07 (1.48)	14.98 (0.82)	20.13 (1.63)	23.42 (1.87)	25.85 (1.84)	29.89 (1.27)	36.20 (0.65)	45.06 (0.94)	54.86 (1.04)
		18 to 49	2.91 (1.03)	5.51 (0.85)	8.01 (0.70)	10.54 (0.58)	13.54 (1.05)	17.68 (1.55)	23.10 (2.37)	29.08 (3.60)	35.51 (3.44)
		50 to 64	2.84 (1.34)	5.39 (1.24)	8.24 (1.38)	11.37 (1.21)	15.45 (199)	20.64 (249)	26.84 (3.39)	33.46 (4.77)	39.99 (4.37)
		65+	3.31 (1.81)	6.28 (1.70)	9.82 (2.24)	13.61 (1.85)	18.80 (2.62)	24.99 (3.13)	31.82 (4.06)	38.79 (5.47)	45.51 (4.81)
		All ages	4.44 (1.22)	8.32 (0.84)	11.69 (0.41)	14.57 (0.36)	17.67 (0.52)	22.02 (0.99)	27.88 (1.86)	34.85 (3.01)	42.29 (2.90)
1.79	40	0 to 4	0.97 (1.10)	2.08 (1.15)	3.36 (1.26)	4.51 (1.16)	5.93 (1.08)	6.88 (0.76)	7.65 (0.67)	8.08 (0.68)	7.96 (0.81)
		5 to 17	1.82 (1.24)	3.57 (1.24)	5.56 (1.39)	7.57 (1.25)	9.79 (1.05)	11.51 (0.64)	12.75 (0.78)	13.40 (1.35)	12.72 (1.78)
		18 to 49	0.57 (0.60)	1.11 (0.68)	1.73 (0.73)	2.37 (0.71)	3.27 (0.79)	3.90 (0.48)	4.51 (0.52)	5.00 (0.50)	5.57 (0.49)
		50 to 64	0.62 (0.70)	1.02 (0.82)	1.63 (0.93)	2.29 (0.93)	3.26 (1.09)	3.90 (0.78)	4.58 (0.88)	5.27 (1.03)	6.31 (1.02)
		65+	0.82 (1.07)	1.24 (1.18)	2.05 (1.36)	2.80 (1.43)	4.09 (1.63)	4.65 (1.12)	5.67 (1.42)	6.59 (1.67)	8.18 (1.70)
		All ages	0.94 (0.80)	1.79 (0.86)	2.81 (0.96)	3.85 (0.89)	5.16 (0.92)	6.09 (0.51)	6.91 (0.47)	7.49 (0.38)	7.85 (0.30)
	60	0 to 4	2.17 (1.50)	4.26 (1.33)	6.50 (1.18)	8.63 (0.79)	9.91 (0.62)	10.73 (0.72)	11.10 (0.79)	11.69 (0.54)	12.81 (0.66)
		5 to 17	3.80 (1.54)	7.61 (1.40)	11.55 (1.18)	15.26 (1.04)	17.41 (1.44)	18.71 (1.64)	18.74 (2.00)	18.77 (1.58)	19.43 (1.07)
		18 to 49	1.19 (0.79)	2.31 (0.72)	3.48 (0.78)	4.92 (0.63)	6.12 (0.52)	7.01 (0.49)	8.17 (0.66)	9.42 (0.92)	11.34 (1.44)
		50 to 64	1.11 (0.94)	2.14 (0.90)	3.27 (0.99)	4.80 (1.07)	6.27 (1.09)	7.44 (0.99)	9.12 (1.34)	11.00 (1.63)	13.67 (2.25)
		65+	1.37 (1.33)	2.64 (1.28)	3.88 (1.48)	5.82 (1.65)	7.66 (1.63)	9.34 (1.54)	11.60 (2.08)	14.11 (2.30)	17.60 (3.02)
		All ages	1.92 (1.05)	3.78 (0.95)	5.73 (0.94)	7.84 (0.59)	9.39 (0.33)	10.47 (0.34)	11.46 (0.32)	12.54 (0.51)	14.32 (1.08)
	80	0 to 4	3.61 (1.43)	7.20 (1.26)	10.96 (0.87)	13.29 (0.81)	14.85 (0.92)	16.79 (0.69)	19.85 (0.57)	24.18 (0.75)	29.83 (1.62)
		5 to 17	6.77 (1.46)	13.62 (1.21)	20.14 (0.65)	24.26 (1.88)	26.73 (2.31)	29.59 (1.68)	33.39 (1.15)	39.38 (0.81)	47.53 (0.75)
		18 to 49	1.95 (0.77)	3.91 (0.69)	6.10 (0.71)	8.28 (0.59)	10.27 (0.61)	12.54 (0.73)	15.85 (1.15)	19.71 (1.75)	24.71 (2.77)
		50 to 64	1.78 (0.94)	3.48 (0.91)	5.67 (1.09)	8.32 (1.14)	10.78 (1.37)	13.50 (1.46)	17.49 (1.86)	21.97 (2.62)	27.24 (3.83)
		65+	2.03 (1.44)	3.98 (1.34)	6.74 (1.49)	10.10 (1.90)	13.37 (2.12)	16.76 (2.03)	21.57 (2.65)	26.75 (3.38)	32.52 (4.51)
		All ages	3.27 (1.02)	6.54 (0.89)	9.98 (0.69)	12.83 (0.30)	15.08 (0.32)	17.64 (0.40)	21.28 (0.77)	25.91 (1.35)	31.86 (2.34)
1.84	40	0 to 4	0.71 (0.58)	1.47 (0.83)	2.23 (0.93)	3.29 (0.94)	4.18 (1.10)	5.42 (1.06)	6.34 (0.84)	7.24 (0.65)	7.75 (0.61)
		5 to 17	1.29 (0.52)	2.64 (0.84)	4.07 (1.00)	5.87 (1.13)	7.67 (1.20)	9.67 (1.00)	11.41 (0.88)	12.89 (0.64)	13.72 (0.94)
		18 to 49	0.37 (0.32)	0.72 (0.37)	1.06 (0.45)	1.55 (0.52)	2.07 (0.56)	2.61 (0.58)	3.22 (0.60)	3.72 (0.45)	4.16 (0.38)
		50 to 64	0.24 (0.46)	0.58 (0.49)	0.92 (0.58)	1.35 (0.69)	1.85 (0.67)	2.39 (0.78)	3.00 (0.76)	3.55 (0.73)	4.14 (0.78)
		65+	0.46 (0.84)	1.03 (0.75)	1.32 (0.94)	1.82 (1.09)	2.48 (1.12)	3.11 (1.24)	3.84 (1.35)	4.80 (1.25)	5.48 (1.29)
		All ages	0.60 (0.38)	1.23 (0.50)	1.86 (0.61)	2.69 (0.72)	3.55 (0.76)	4.49 (0.73)	5.41 (0.66)	6.21 (0.41)	6.79 (0.31)
	60	0 to 4	1.33 (0.71)	2.97 (0.87)	4.81 (0.98)	7.14 (0.95)	8.89 (0.78)	10.11 (0.52)	10.75 (0.64)	10.84 (0.73)	11.35 (0.51
		5 to 17	2.74 (0.63)	5.91 (1.04)	9.46 (1.10)	13.51 (0.99)	16.85 (0.64)	18.91 (1.17)	19.85 (1.75)	19.25 (1.89)	19.28 (1.62)
		18 to 49	0.69 (0.34)	1.42 (0.49)	2.36 (0.52)	3.50 (0.55)	4.44 (0.51)	5.40 (0.34)	6.09 (0.40)	6.89 (0.46)	7.73 (0.62)
		50 to 64	0.56 (0.53)	1.18 (0.62)	2.01 (0.72)	3.14 (0.74)	3.97 (0.75)	5.13 (0.65)	6.06 (0.85)	7.31 (1.05)	8.62 (1.16)
		65+	0.88 (0.88)	1.71 (0.94)	2.62 (1.00)	3.92 (1.29)	5.08 (1.23)	6.57 (1.26)	7.87 (1.34)	9.73 (1.49)	11.46 (1.82)
		All ages	1.22 (0.44)	2.58 (0.65)	4.19 (0.70)	6.13 (0.70)	7.70 (0.56)	9.01 (0.26)	9.85 (0.26)	10.41 (0.28)	11.18 (0.33)
	80	0 to 4	2.43 (0.76)	5.56 (0.99)	9.29 (0.87)	12.41 (0.61)	14.23 (0.64)	15.50 (0.80)	17.44 (0.60)	20.47 (0.48)	24.56 (0.65)
		5 to 17	5.39 (0.79)	11.54 (1.03)	18.51 (0.84)	24.17 (0.71)	27.62 (1.58)	29.28 (2.08)	32.12 (1.55)	36.22 (1.45)	42.22 (0.98
		18 to 49	1.25 (0.43)	2.64 (0.52)	4.51 (0.54)	6.32 (0.45)	7.84 (0.36)	9.45 (0.52)	11.30 (0.67)	13.88 (1.13)	17.27 (1.58)
		50 to 64	0.98 (0.54)	2.17 (0.66)	3.83 (0.73)	5.67 (0.76)	7.30 (0.78)	9.45 (1.11)	11.54 (1.23)	14.56 (1.88)	18.19 (2.39)
		65+	1.35 (0.95)	2.83 (1.05)	4.77 (1.11)	6.94 (1.31)	9.19 (1.30)	12.02 (1.85)	14.79 (2.00)	18.51 (2.66)	22.85 (3.10)
		All ages	2.29 (0.53)	4.92 (0.69)	8.11 (0.65)	10.97 (0.37)	13.06 (0.29)	14.84 (0.29)	17.04 (0.36)	20.18 (0.73)	24.36 (1.19)
1.93	40	0 to 4	0.38 (0.41)	0.77 (0.45)	1.29 (0.47)	1.98 (0.60)	2.82 (0.89)	3.59 (0.79)	4.60 (0.86)	5.60 (0.80)	6.49 (0.65)
		5 to 17	0.87 (0.27)	1.80 (0.34)	2.87 (0.47)	4.22 (0.66)	5.71 (1.05)	7.34 (0.93)	9.15 (0.96)	10.98 (0.81)	12.56 (0.60)
		18 to 49	0.14 (0.21)	0.31 (0.21)	0.54 (0.29)	0.86 (0.30)	1.21 (0.44)	1.56 (0.38)	1.98 (0.40)	2.48 (0.48)	2.91 (0.40)
		50 to 64	0.10 (0.33)	0.27 (0.33)	0.44 (0.36)	0.71 (0.41)	1.09 (0.57)	1.37 (0.49)	1.72 (0.52)	2.18 (0.59)	2.67 (0.55)
		65+	0.21 (0.70)	0.46 (0.70)	0.65 (0.80)	1.09 (0.81)	1.58 (1.00)	1.74 (0.82)	2.17 (0.96)	2.90 (1.13)	3.50 (1.03)
		All ages	0.32 (0.22)	0.69 (0.24)	1.12 (0.33)	1.70 (0.39)	2.36 (0.62)	3.01 (0.53)	3.77 (0.56)	4.62 (0.59)	5.37 (0.42)
	60	0 to 4	0.76 (0.45)	1.95 (0.62)	3.43 (0.73)	5.14 (0.78)	7.02 (0.72)	8.74 (0.57)	9.72 (0.55)	9.96 (0.67)	10.14 (0.64)
		5 to 17	2.09 (0.37)	4.50 (0.51)	7.47 (0.84)	10.92 (0.96)	14.64 (0.87)	17.88 (0.46)	19.66 (1.10)	19.72 (1.72)	19.10 (1.75)
		18 to 49	0.33 (0.23)	0.84 (0.25)	1.44 (0.35)	2.19 (0.40)	3.11 (0.45)	3.95 (0.35)	4.56 (0.29)	5.06 (0.26)	5.63 (0.33)
		50 to 64	0.25 (0.36)	0.69 (0.36)	1.13 (0.46)	1.80 (0.51)	2.61 (0.66)	3.42 (0.52)	4.09 (0.56)	4.81 (0.63)	5.80 (0.73)
		65+	0.36 (0.73)	0.85 (0.76)	1.45 (0.85)	2.32 (0.85)	3.21 (1.20)	4.32 (0.95)	5.34 (1.03)	6.35 (1.21)	7.92 (1.20)
		All ages	0.76 (0.26)	1.73 (0.31)	2.91 (0.49)	4.34 (0.56)	5.95 (0.55)	7.41 (0.37)	8.36 (0.25)	8.81 (0.28)	9.24 (0.26)
	80	0 to 4	1.85 (0.54)	4.25 (0.68)	7.33 (0.88)	10.49 (0.69)	12.87 (0.52)	14.16 (0.71)	15.53 (0.68)	17.51 (0.59)	20.48 (0.45)
		5 to 17	4.54 (0.43)	9.84 (0.73)	16.06 (1.00)	22.42 (0.81)	27.06 (1.33)	29.42 (1.83)	31.23 (1.79)	34.07 (1.54)	38.43 (1.31)
		18 to 49	0.78 (0.25)	1.82 (0.32)	3.11 (0.48)	4.60 (0.45)	5.95 (0.34)	7.06 (0.29)	8.29 (0.37)	9.84 (0.49)	12.07 (0.83)
		50 to 64	0.62 (0.42)	1.38 (0.44)	2.38 (0.59)	3.74 (0.71)	5.06 (0.68)	6.30 (0.64)	7.82 (0.82)	9.51 (0.91)	11.94 (1.36)
		65+	0.77 (0.75)	1.62 (0.88)	2.85 (1.04)	4.49 (1.22)	6.41 (1.22)	8.08 (1.12)	10.19 (1.31)	12.41 (1.42)	15.50 (2.11)
		All ages	1.69 (0.29)	3.74 (0.43)	6.23 (0.64)	8.94 (0.45)	11.16 (0.22)	12.64 (0.34)	14.13 (0.27)	16.08 (0.27)	18.94 (0.52)
2.07	40	0 to 4	0.28 (0.37)	0.56 (0.36)	0.88 (0.35)	1.25 (0.42)	1.78 (0.54)	2.49 (0.69)	3.21 (0.73)	4.02 (0.79)	5.03 (0.74)
		5 to 17	0.72 (0.16)	1.44 (0.16)	2.26 (0.22)	3.21 (0.39)	4.27 (0.55)	5.63 (0.79)	7.07 (0.93)	8.69 (1.07)	10.56 (0.86)
		18 to 49	0.08 (0.18)	0.18 (0.20)	0.29 (0.18)	0.46 (0.22)	0.63 (0.24)	0.92 (0.31)	1.19 (0.35)	1.53 (0.37)	1.95 (0.32)
		50 to 64	0.02 (0.28)	0.10 (0.32)	0.20 (0.28)	0.37 (0.33)	0.45 (0.35)	0.70 (0.40)	0.98 (0.40)	1.24 (0.47)	1.66 (0.49)
		65+	0.06 (0.59)	0.21 (0.68)	0.31 (0.65)	0.58 (0.62)	0.70 (0.71)	0.96 (0.76)	1.30 (0.86)	1.73 (0.79)	2.30 (0.85)
		All ages	0.22 (0.16)	0.47 (0.18)	0.75 (0.17)	1.11 (0.25)	1.49 (0.31)	2.03 (0.43)	2.59 (0.50)	3.24 (0.55)	4.03 (0.48)
	60	0 to 4	0.67 (0.40)	1.46 (0.39)	2.52 (0.59)	3.79 (0.59)	5.28 (0.78)	6.96 (0.67)	8.38 (0.52)	9.09 (0.51)	9.22 (0.62)
		5 to 17	1.79 (0.27)	3.71 (0.26)	6.08 (0.64)	8.86 (0.80)	12.24 (0.94)	15.70 (0.77)	18.56 (0.50)	19.67 (1.32)	19.46 (1.76)
		18 to 49	0.24 (0.18)	0.50 (0.19)	0.91 (0.24)	1.38 (0.30)	2.05 (0.34)	2.74 (0.38)	3.37 (0.33)	3.84 (0.22)	4.18 (0.23)
		50 to 64	0.13 (0.28)	0.32 (0.33)	0.65 (0.32)	1.02 (0.42)	1.57 (0.46)	2.16 (0.54)	2.70 (0.48)	3.23 (0.45)	3.80 (0.46)
		65+	0.23 (0.69)	0.43 (0.67)	0.88 (0.70)	1.20 (0.74)	1.87 (0.88)	2.75 (0.90)	3.51 (0.91)	4.45 (0.96)	5.26 (0.95
		All ages	0.59 (0.19)	1.24 (0.21)	2.11 (0.33)	3.12 (0.42)	4.42 (0.51)	5.78 (0.49)	6.95 (0.32)	7.62 (0.26)	7.91 (0.31)
	80	0 to 4	1.41 (0.42)	3.30 (0.43)	5.75 (0.72)	8.72 (0.73)	11.26 (0.51)	12.99 (0.55)	14.25 (0.63)	15.65 (0.66)	17.57 (0.49)
		5 to 17	4.05 (0.37)	8.52 (0.33)	14.06 (0.87)	20.36 (0.76)	26.02 (0.58)	29.19 (1.57)	31.07 (1.84)	33.11 (1.92)	35.84 (1.31)
		18 to 49	0.57 (0.21)	1.25 (0.18)	2.17 (0.34)	3.37 (0.30)	4.58 (0.32)	5.51 (0.24)	6.35 (0.22)	7.24 (0.31)	8.65 (0.42)
		50 to 64	0.38 (0.31)	0.87 (0.32)	1.52 (0.42)	2.46 (0.47)	3.51 (0.41)	4.38 (0.47)	5.29 (0.51)	6.29 (0.72)	7.82 (0.79)
		65+	0.45 (0.66)	1.04 (0.65)	1.86 (0.81)	3.14 (0.74)	4.34 (0.90)	5.69 (0.95)	6.92 (0.98)	8.39 (1.29)	10.52 (1.25)
		All ages	1.35 (0.24)	2.92 (0.22)	4.90 (0.48)	7.31 (0.43)	9.56 (0.30)	11.06 (0.26)	12.20 (0.31)	13.44 (029)	15.25 (0.23)
